# Supplementary material for: Conceptual Ambiguity Surrounding Gamification and Serious Games in Health Care: Literature Review and Development of Game-Based Intervention Reporting Guidelines (GAMING)
Source: J Med Internet Res. 2021 Sep 10;23(9):e30390. doi: 10.2196/30390 (PMC8463952; doi:10.2196/30390)
Supplement: Multimedia Appendix 1 [file jmir_v23i9e30390_app1.xlsx]

## Sheet: Coding
GAMING / Warsinsky et al														JMIR
Multimedia Appendix 1. Overview of included studies
ID	Authors	Year	Title	Periodical	Type of Study	Methods used	Healthcare Context		Terms mentioned	Conceptualization of Gamification		Conceptualization of Serious games		Distinction
					{conceptual, quantitative, qualitative, mixed methods}	(e.g., surveys, interviews, ...)	Use Context	Targeted health behavior		Definition	Source	Definition	Source
1	Abraham, Olufunmilola; LeMay, Sarah; Bittner, Sarah; Thakur, Tanvee; Stafford, Haley; Brown, Randall	2020	Investigating Serious Games That Incorporate Medication Use for Patients: Systematic Literature Review	JMIR Serious Games	Conceptual	Literature review	Chronic disease management and rehabilitation	Patient education about medication adherence	Both	None	-	Serious games are digital tools that offer engagement activities through a responsive narrative to educate participants through role-play and practicing skills.	Susi (2007), Marsh (2011)	Implicit distinction
2	Abraham, Olufunmilola; Thakur, Tanvee; Brown, Randall	2020	Developing a Theory-Driven Serious Game to Promote Prescription Opioid Safety Among Adolescents: Mixed Methods Study	JMIR Serious Games	Mixed methods	Framework development, questionnaires, group discussions	Individual lifestyle habits	Prescription opioid safety	Both	None	-	Digital tools that offer engagement activities through a responsive narrative to educate participants through role-play and practicing skills.	Susi (2007), Marsh (2011)	Implicit distinction
3	Adjedj, Julien; Ducrocq, Gregory; Bouleti, Claire; Reinhart, Louise; Fabbro, Eleonora; Elbez, Yedid; Fischer, Quentin; Tesniere, Antoine; Feldman, Laurent; Varenne, Olivier	2017	Medical Student Evaluation With a Serious Game Compared to Multiple Choice Questions Assessment	JMIR Serious Games	Quantitative	RT, questionnaires	Support of health professionals	cardiology education	Serious Games	-	-	None	-	-
4	Aksoy, Emin	2019	Comparing the Effects on Learning Outcomes of Tablet-Based and Virtual Reality–Based Serious Gaming Modules for Basic Life Support Training: Randomized Trial	JMIR Serious Games	Quantitative	RT, questionnaires	Support of health professionals	Basic life support education	Serious Games	-	-	None	-	-
5	Allam, Ahmed; Kostova, Zlatina; Nakamoto, Kent; Schulz, Peter Johannes	2015	The Effect of Social Support Features and Gamification on a Web-Based Intervention for Rheumatoid Arthritis Patients: Randomized Controlled Trial	J Med Internet Res	Quantitative	RCT, questionnaries	Chronic disease management and rehabilitation	Physical activity, healthcare utilization, medication overuse, empowerment, disease knowledge of rheumatoid arthritis patients	Both	The application of game design elements in a nongame context to motivate or influence participation	Deterding et al. (2011a)	None	-	Serious games as gamified systems
6	AlMarshedi, Alaa; Wills, Gary; Ranchhod, Ashok	2016	Gamifying Self-Management of Chronic Illnesses: A Mixed-Methods Study	JMIR Serious Games	Mixed methods	Framework development, interviews, questionnaires	Chronic disease management and rehabilitation	diabetes management	Gamification	None	-	-	-	-
7	AlMarshedi, Alaa; Wills, Gary; Ranchhod, Ashok	2017	Guidelines for the Gamification of Self-Management of Chronic Illnesses: Multimethod Study	JMIR Serious Games	Qualitative	Interviews, focus groups	Chronic disease management and rehabilitation	diabetes management	Gamification	Gamification is the use of game elements and techniques in nongaming context	Deterding et al. (2011a)	-	-	-
8	Almeida, João; Nunes, Francisco	2020	The Practical Work of Ensuring the Effective Use of Serious Games in a Rehabilitation Clinic: Qualitative Study	JMIR Rehabil Assist Technol	Qualitative	Observations	Chronic disease management and rehabilitation	Physiotherapy in rehabilitation	Serious Games	-	-	Games are game systems with nonentertainment purposes [2] that can be used to support or motivate activities, in this case, physical rehabilitation.	McCallum (2012)	-
9	Alyami, Hussain; Alawami, Mohammed; Lyndon, Mataroria; Alyami, Mohsen; Coomarasamy, Christin; Henning, Marcus; Hill, Andrew; Sundram, Frederick	2019	Impact of Using a 3D Visual Metaphor Serious Game to Teach History-Taking Content to Medical Students: Longitudinal Mixed Methods Pilot Study	JMIR Serious Games	Mixed methods	RCT, questionnaires	Support of health professionals	History taking education	Serious Games	-	-	Games that engage the user and contribute to the achievement of a defined purpose other than pure entertainment.	Susi (2007)	-
10	Amantini, Susy Nazaré Silva Ribeiro; Montilha, Alexandre Alberto Pascotto; Antonelli, Bianca Caseiro; Leite, Kim Tanabe Moura; Rios, Daniela; Cruvinel, Thiago; Lourenço Neto, Natalino; Oliveira, Thais Marchini; Machado, Maria Aparecida Andrade Moreira	2020	Using Augmented Reality to Motivate Oral Hygiene Practice in Children: Protocol for the Development of a Serious Game	JMIR Res Protoc	Conceptual	Study protocol	Individual lifestyle habits	Toothbrushing behavior	Serious Games	-	-	None	-	-
11	Andrade Ferreira, Luis Duarte; Ferreira, Henrique; Cavaco, Sofia; Cameirão, Mónica; i Badia, Sergi Bermúdez	2020	User Experience of Interactive Technologies for People With Dementia: Comparative Observational Study	JMIR Serious Games	Quantitative	Experiment	Chronic disease management and rehabilitation	Dementia treatment	Serious Games	-	-	The difference between serious games or transformational games and entertainment video games is that SGs are software apps with a defined goal that goes beyond pure entertainment.	Zyda (2005)	-
12	Antoniou, Panagiotis E.; Arfaras, George; Pandria, Niki; Athanasiou, Alkinoos; Ntakakis, George; Babatsikos, Emmanouil; Nigdelis, Vasilis; Bamidis, Panagiotis	2020	Biosensor Real-Time Affective Analytics in Virtual and Mixed Reality Medical Education Serious Games: Cohort Study	JMIR Serious Games	Quantitative	Trial	Support of health professionals	Neurosurgery education	Serious Games	-	-	None	-	-
13	Badawy, Sherif M.; Cronin, Robert M.; Hankins, Jane; Crosby, Lori; DeBaun, Michael; Thompson, Alexis A.; Shah, Nirmish	2018	Patient-Centered eHealth Interventions for Children, Adolescents, and Adults With Sickle Cell Disease: Systematic Review	J Med Internet Res	Conceptual	Literature review	Chronic disease management and rehabilitation	Self-management of sickle cell disease	Gamification	None	-	-	-	-
14	Bang, Changbae; Nam, Yelin; Ko, Eun Jae; Lee, Wooseong; Kim, Byungjae; Choi, Yejin; Park, Yu Rang	2019	A Serious Game–Derived Index for Detecting Children With Heterogeneous Developmental Disabilities: Randomized Controlled Trial	JMIR Serious Games	Quantitative	RCT	Support of health professionals	Diagnosis of children with heterogeneous developmental disabilities	Serious Games	-	-	Serious games are games that do not have enjoyment, entertain[ment] or fun as their primary purpose.	Michael & Chen (2006)	-
15	Benda, Natalie C.; Kellogg, Kathryn M.; Hoffman, Daniel J.; Fairbanks, Rollin J.; Auguste, Tamika	2020	Lessons Learned From an Evaluation of Serious Gaming as an Alternative to Mannequin-Based Simulation Technology: Randomized Controlled Trial	JMIR Serious Games	Mixed methods	RCT	Support of health professionals	Mannequin-based training	Serious Games	-	-	None	-	-
16	Besoain, Felipe; Perez-Navarro, Antoni; Jacques Aviñó, Constanza; Caylà, Joan A.; Barriga, Nicolas A.; Garcia de Olalla, Patricia	2020	Prevention of HIV and Other Sexually Transmitted Infections by Geofencing and Contextualized Messages With a Gamified App, UBESAFE: Design and Creation Study	JMIR mHealth uHealth	Conceptual	Prototyping	Individual lifestyle habits	Prevention of HIV and other sexually transmitted infections	Gamification	None	-	-	-	-
17	Billis, Antonis; Pandria, Niki; Mouratoglou, Sophia-Anastasia; Konstantinidis, Evdokimos; Bamidis, Panagiotis	2020	Development of Cognitive and Physical Exercise Systems, Clinical Recordings, Large-Scale Data Analytics, and Virtual Coaching for Heart Failure Patients: Protocol for the BioTechCOACH-ForALL Project	JMIR Res Protoc	Conceptual	Study protocol	Chronic disease management and rehabilitation	Physical activity	Serious Games	-	-	None	-	-
18	Bindoff, Ivan; Salas, Kristy de; Peterson, Gregory; Ling, Tristan; Lewis, Ian; Wells, Lindsay; Gee, Peter; Ferguson, Stuart G.	2016	Quittr: The Design of a Video Game to Support Smoking Cessation	JMIR Serious Games	Conceptual	Prototyping	Chronic disease management and rehabilitation	Smoking cessation	Both	None	-	Games with a purpose, also known as “serious games,” look much like traditional entertainment games, but differ in that they have a defined purpose, outcome, or message that the creators of the game are trying to get across to a particular audience.	Susi (2007)	no semantic link
19	Blackburne, Tegan; Rodriguez, Alexandra; Johnstone, Stuart John	2016	A Serious Game to Increase Healthy Food Consumption in Overweight or Obese Adults: Randomized Controlled Trial	JMIR Serious Games	Quantitative	RCT	Individual lifestyle habits	Healthy food consumption	Serious Games	-	-	None	-	-
20	Block, Gladys; Azar, Kristen M. J.; Block, Torin J.; Romanelli, Robert J.; Carpenter, Heather; Hopkins, Donald; Palaniappan, Latha; Block, Clifford H.	2015	A Fully Automated Diabetes Prevention Program, Alive-PD: Program Design and Randomized Controlled Trial Protocol	JMIR Res Protoc	Conceptual	Study protocol	Individual lifestyle habits	Diabetes prevention	Gamification	None	-	-	-	-
21	Boendermaker, Wouter J.; Gladwin, Thomas E.; Peeters, Margot; Prins, Pier J. M.; Wiers, Reinout W.	2018	Training Working Memory in Adolescents Using Serious Game Elements: Pilot Randomized Controlled Trial	JMIR Serious Games	Quantitative	RCT	Individual lifestyle habits	Training working memory	Both	None	-	None	-	Serious games as gamified systems
22	Boendermaker, Wouter J.; Sanchez Maceiras, Soraya; Boffo, Marilisa; Wiers, Reinout W.	2016	Attentional Bias Modification With Serious Game Elements: Evaluating the Shots Game	JMIR Serious Games	Quantitative	Trial	Chronic disease management and rehabilitation	Cognitive bias modification for alcohol	Both	None	-	None	-	Serious games as gamified systems
23	Booth, Richard; Sinclair, Barbara; McMurray, Josephine; Strudwick, Gillian; Watson, Gavan; Ladak, Hanif; Zwarenstein, Merrick; McBride, Susan; Chan, Ryan; Brennan, Laura	2018	Evaluating a Serious Gaming Electronic Medication Administration Record System Among Nursing Students: Protocol for a Pragmatic Randomized Controlled Trial	JMIR Res Protoc	Conceptual	Study protocol	Support of health professionals	Learning skills and workflow of digitalized medication administration	Both	The use of game design elements in nongame contexts for the purposes of engaging learners in solving complex problems	Deterding et al. (2011c)	The use of game design elements in nongame contexts for the purposes of engaging learners in solving complex problems	Deterding et al. (2011)	Synonymous use of terms
24	Bossen, Daniël; Broekema, Aline; Visser, Bart; Brons, Annette; Timmerman, Annieck; van Etten-Jamaludin, Faridi; Braam, Katja; Engelbert, Raoul	2020	Effectiveness of Serious Games to Increase Physical Activity in Children With a Chronic Disease: Systematic Review With Meta-Analysis	J Med Internet Res	Mixed methods	Meta review	Chronic disease management and rehabilitation	Physical activity	Serious Games	-	-	Serious games are defined as interactive computer applications, with or without a hardware component, that have challenging goals, are fun to play, are engaging, incorporate concepts of scoring, and impart skills, knowledge, or attitudes to the user that can be applied in the real world.	Bergeron (2020)	-
25	Brauner, Philipp; Ziefle, Martina	2020	Serious Motion-Based Exercise Games for Older Adults: Evaluation of Usability, Performance, and Pain Mitigation	JMIR Serious Games	Quantitative	Prototyping	Individual lifestyle habits	Exercising	Serious Games	-	-	Various scholars have defined the concept of serious games. An early definition by Abt describes serious games as having “... an explicit and carefully thought-out educational purpose and are not intended to be played primarily for amusement.”. A similar definition stems from Michael and Chen, who defined them as “a game in which education (in its various forms) is the primary goal, rather than e…	Abt (1987), Michael and Chen (2006)	-
26	Bray, Lucy; Sharpe, Ashley; Gichuru, Phillip; Fortune, Peter-Marc; Blake, Lucy; Appleton, Victoria	2020	The Acceptability and Impact of the Xploro Digital Therapeutic Platform to Inform and Prepare Children for Planned Procedures in a Hospital: Before and After Evaluation Study	J Med Internet Res	Mixed methods	Surveys	Chronic disease management and rehabilitation	Preparing children for planned procedures in a hospital	Both	None	-	None	-	Implicit distinction
27	Brown, Jacqueline Marie; Savaglio, Robert; Watson, Graham; Kaplansky, Allison; LeSage, Ann; Hughes, Janette; Kapralos, Bill; Arcand, JoAnne	2020	Optimizing Child Nutrition Education With the Foodbot Factory Mobile Health App: Formative Evaluation and Analysis	JMIR Form Res	Mixed methods	Quasi-experimental, prototyping	Individual lifestyle habits	Child nutrition education	Gamification	The application of game design elements to engage and motivate users	Zichermann & Cunnignham (2011)	-	-	-
28	Brown, Menna; O'Neill, Noelle; van Woerden, Hugo; Eslambolchilar, Parisa; Jones, Matt; John, Ann	2016	Gamification and Adherence to Web-Based Mental Health Interventions: A Systematic Review	JMIR Ment Health	Conceptual	Literature review	Individual lifestyle habits, chronic disease management and rehabilitation	Interventions for common mental disorders	Both	The use of game design elements in nongame contexts. The use of individual features of game design applied in a context not usually associated with video gaming or game play.	Deterding et al. (2011c)	The use of games in their entirety within nongaming contexts (as opposed to selected elements or individual features of a game).	Own Definition	Based on the full game dimension
29	Brox, Ellen; Konstantinidis, Stathis Th; Evertsen, Gunn	2017	User-Centered Design of Serious Games for Older Adults Following 3 Years of Experience With Exergames for Seniors: A Study Design	JMIR Serious Games	Qualitative	User centered design	Individual lifestyle habits	Exercising	Serious Games	-	-	None	-	-
30	Buffel, Connor; van Aalst, June; Bangels, Anne-Marie; Toelen, Jaan; Allegaert, Karel; Verschueren, Sarah; Vander Stichele, Geert	2019	A Web-Based Serious Game for Health to Reduce Perioperative Anxiety and Pain in Children (CliniPup): Pilot Randomized Controlled Trial	JMIR Serious Games	Quantitative	RCT	Chronic disease management and rehabilitation	Reducing perioperative anxiety and pain	Serious Games	-	-	None	-	-
31	Buijs-Spanjers, Kiki R.; Hegge, Harianne H. M.; Cnossen, Fokie; Jaarsma, Debbie ADC; Rooij, Sophia E. de	2020	Reasons to Engage in and Learning Experiences From Different Play Strategies in a Web-Based Serious Game on Delirium for Medical Students: Mixed Methods Design	JMIR Serious Games	Mixed methods	Questionnaire	Support of health professionals	Medical education on delirium	Both	None	-	Serious games are interventions that promote experiential learning by providing a safe environment where learners can practice without the risk of harming the patient. Serious games provide playful learning experiences that can be applied to real-life settings and actively involve learners.	Wattanasoontorn et al. (2013)	Implicit distinction
32	Buijs-Spanjers, Kiki R.; Hegge, Harianne H. M.; Jansen, Carolien J.; Hoogendoorn, Evert; Rooij, Sophia E. de	2018	A Web-Based Serious Game on Delirium as an Educational Intervention for Medical Students: Randomized Controlled Trial	JMIR Serious Games	Quantitative	RCT	Support of health professionals	Medical education on delirium	Serious Games	-	-	Serious games are games developed and intended to provide playful learning experiences, which can be transferable to or applicable in real-life settings.	Wattanasoontorn et al. (2013)	-
33	Bul, Kim C. M.; Kato, Pamela M.; van der Oord, Saskia; Danckaerts, Marina; Vreeke, Leonie J.; Willems, Annik; van Oers, Helga J. J.; van den Heuvel, Ria; Birnie, Derk; van Amelsvoort, Thérèse AMJ; Franken, Ingmar H. A.; Maras, Athanasios	2016	Behavioral Outcome Effects of Serious Gaming as an Adjunct to Treatment for Children With Attention-Deficit/Hyperactivity Disorder: A Randomized Controlled Trial	J Med Internet Res	Quantitative	RCT	Chronic disease management and rehabilitation	ADHD treatment	Serious Games	-	-	Serious games differ from existing computerized neurocognitive training programs in several ways. Firstly, they offer an overall game environment that allows for exploration and a meaningful ongoing “journey narrative” instead of offering a “casual” gamelike interface. Secondly, these games not only focus on repeating training tasks, but also offer behavioral strategies (eg, reinforcement, immedi…	Deterding et al. (2011)	-
34	Burgess, Jacqueline; Watt, Kerrianne; Kimble, Roy M.; Cameron, Cate M.	2018	Combining Technology and Research to Prevent Scald Injuries (the Cool Runnings Intervention): Randomized Controlled Trial	J Med Internet Res	Quantitative	RCT	Individual lifestyle habits	Prevention of Scald Injuries	Gamification	Gamification takes the gaming principles of rewards, competition, and personalization to engage participants and motivate them toward preferred behaviors.	Own definition	-	-	-
35	Cafazzo, Joseph A.; Casselman, Mark; Hamming, Nathaniel; Katzman, Debra K.; Palmert, Mark R.	2012	Design of an mHealth App for the Self-management of Adolescent Type 1 Diabetes: A Pilot Study	J Med Internet Res	Qualitative	Interviews, user-centered design	Chronic disease management and rehabilitation	Diabetes Type 1 self-management	Gamification	None	-	-	-	-
36	Calderita, Luis Vicente; Manso, Luis J.; Bustos, Pablo; Suárez-Mejías, Cristina; Fernández, Fernando; Bandera, Antonio	2014	THERAPIST: Towards an Autonomous Socially Interactive Robot for Motor and Neurorehabilitation Therapies for Children	JMIR Rehabil Assist Technol	Conceptual	Prototyping	Chronic disease management and rehabilitation	Motor and neurorehabilitation therapies for children	Serious Games	-	-	None	-	-
37	Carnicer-Pont, Dolors; Loureiro-Varela, Eva; Manresa, Josep Mª; Martinez, Montse; Avecilla, Àngels; Montero-Pons, Laura; Falguera-Puig, Gemma	2019	The Notijoves Project: Protocol for a Randomized Controlled Trial About New Communication Technologies and Gamification to Promote Partner Notification of Sexually Transmitted Infections Among Young People	JMIR Res Protoc	Conceptual	Study protocol	Individual lifestyle habits	Prevention of sexually transmitted infections	Gamification	None	-	-	-	-
38	Carvalho, Darlinton Barbosa Feres; Domingueti, Daniel Bueno; Almeida Santos, Sandro Martins de; Dias, Diego Roberto Colombo	2019	A Game to Deal With Alcohol Abuse (Jib): Development and Game Experience Evaluation	JMIR Serious Games	Mixed methods	Prototyping, questionnaires	Individual lifestyle habits	Education about the consequences of alcohol abuse	Both	None	-	Such games are called educational games. However, they do not always achieve their goal as many prioritize the educational or entertainment components separately. A methodology is used specifically for the development of serious games that are games that use the artistic medium of the game to deliver a lesson or teach about some subject so that both components are balanced.	Cody et al. (2009)	no semantic link
39	Caserman, Polona; Hoffmann, Katrin; Müller, Philipp; Schaub, Marcel; Straßburg, Katharina; Wiemeyer, Josef; Bruder, Regina; Göbel, Stefan	2020	Quality Criteria for Serious Games: Serious Part, Game Part, and Balance	JMIR Serious Games	Conceptual	Viewpoint	individual Lifestyle Habits, chronic disease management and rehabilitation	Not specific	Serious Games	-	-	Serious games are digital games that not only entertain but also intend to achieve at least one additional goal, a so-called characterizing goal.	Dörner et al. (2016)	-
40	Castro-Sánchez, Enrique; Sood, Anuj; Rawson, Timothy Miles; Firth, Jamie; Holmes, Alison Helen	2019	Forecasting Implementation, Adoption, and Evaluation Challenges for an Electronic Game–Based Antimicrobial Stewardship Intervention: Co-Design Workshop With Multidisciplinary Stakeholders	J Med Internet Res	Qualitative	Workshop	Support of health professionals	Optimal antibiotic prescriptions	Serious Games	-	-	None	-	-
41	Chang, Huan Ying; Poh, David Yan Hong; Wong, Li Lian; Yap, John Yin Gwee; Yap, Kevin Yi-Lwern	2015	Student Preferences on Gaming Aspects for a Serious Game in Pharmacy Practice Education: A Cross-Sectional Study	JMIR Medical Education	Quantitative	Survey	Support of health professionals	Pharmacy practice education	Serious Games	-	-	Serious games are digital games that have a purpose beyond entertaining the player such as teaching, training, promoting health and well-being, promoting change, and persuading.	Susi et al. (2007), Marsh (2011)	-
42	Cheek, Colleen; Fleming, Theresa; Lucassen, Mathijs F. G.; Bridgman, Heather; Stasiak, Karolina; Shepherd, Matthew; Orpin, Peter	2015	Integrating Health Behavior Theory and Design Elements in Serious Games	JMIR Ment Health	Qualitative	Focus groups, interviews	Chronic disease management and rehabilitation	Depression therapy	Serious Games	-	-	None	-	-
43	Chen, Jinsong; Ho, Elsie; Jiang, Yannan; Whittaker, Robyn; Yang, Tingzhong; Bullen, Christopher	2020	A Mobile Social Network–Based Smoking Cessation Intervention for Chinese Male Smokers: Protocol for a Pilot Randomized Controlled Trial	JMIR Res Protoc	Conceptual	Study protocol	Chronic disease management and rehabilitation	Smoking cessation	Gamification	None	-	-	-	-
44	Chen, Jinsong; Ho, Elsie; Jiang, Yannan; Whittaker, Robyn; Yang, Tingzhong; Bullen, Christopher	2020	Mobile Social Network–Based Smoking Cessation Intervention for Chinese Male Smokers: Pilot Randomized Controlled Trial	JMIR mHealth uHealth	Quantitative	RCT	Chronic disease management and rehabilitation	Smoking cessation	Gamification	None	-	-	-	-
45	Cheng, Vanessa Wan Sze; Davenport, Tracey; Johnson, Daniel; Vella, Kellie; Hickie, Ian B.	2019	Gamification in Apps and Technologies for Improving Mental Health and Well-Being: Systematic Review	JMIR Ment Health	Conceptual	App review	Individual lifestyle habits, chronic disease management and rehabilitation	Mental health	Both	Gamification is the application of gameful elements for nongame purposes.	Own definition	Video games developed for a primary purpose other than player enjoyment.	Michael & Chen (2006)	Based on the full game dimension
46	Cheng, Vanessa Wan Sze; Davenport, Tracey A.; Johnson, Daniel; Vella, Kellie; Mitchell, Jo; Hickie, Ian B.	2018	An App That Incorporates Gamification, Mini-Games, and Social Connection to Improve Men's Mental Health and Well-Being (MindMax): Participatory Design Process	JMIR Ment Health	Qualitative	Participatory design workshops	Individual lifestyle habits	Mental health	Both	The term gamification has been defined as the “use of game design elements in non-game contexts” [17] as well as “a process of enhancing a service with affordances for gameful experiences in order to support user’s overall value creation” [18].	Deterding et al. (2011c), Huotari & Hamari (2012)	Video games developed for a primary purpose other than player enjoyment.	Michael & Chen (2006)	Implicit distinction
47	Choi, William T. H.; Yu, Dan K. S.; Wong, Terry; Lantta, Tella; Yang, Min; Välimäki, Maritta	2020	Habits and Attitudes of Video Gaming and Information Technology Use in People with Schizophrenia: Cross-Sectional Survey	J Med Internet Res	Quantitative	Cross-sectional survey	Chronic disease management and rehabilitation	Shizophrenia treatment	Serious Games	-	-	None	-	-
48	Chon, Seung-Hun; Timmermann, Ferdinand; Dratsch, Thomas; Schuelper, Nikolai; Plum, Patrick; Berlth, Felix; Datta, Rabi Raj; Schramm, Christoph; Haneder, Stefan; Späth, Martin Richard; Dübbers, Martin; Kleinert, Julia; Raupach, Tobias; Bruns, Christiane; Kleinert, Robert	2019	Serious Games in Surgical Medical Education: A Virtual Emergency Department as a Tool for Teaching Clinical Reasoning to Medical Students	JMIR Serious Games	Quantitative	Trial	Support of health professionals	Surgical medical education	Serious Games	-	-	None	-	-
49	Clausen, Jan-Dierk; Nahen, Niclas; Horstmann, Hauke; Lasch, Florian; Krutsch, Werner; Krettek, Christian; Weber-Spickschen, Thomas Sanjay	2020	Improving Maximal Strength in the Initial Postoperative Phase After Anterior Cruciate Ligament Reconstruction Surgery: Randomized Controlled Trial of an App-Based Serious Gaming Approach	JMIR Serious Games	Quantitative	RCT	Chronic disease management and rehabilitation	Postoperative rehabilitation	Serious Games	-	-	None	-	-
50	Constantinescu, Gabriela; Loewen, Irene; King, Ben; Brodt, Chris; Hodgetts, William; Rieger, Jana	2017	Designing a Mobile Health App for Patients With Dysphagia Following Head and Neck Cancer: A Qualitative Study	JMIR Rehabil Assist Technol	Qualitative	Interviews	Chronic disease management and rehabilitation	Dysphagia treatment	Gamification	None	-	-	-	-
51	Creutzfeldt, Johan; Hedman, Leif; Felländer-Tsai, Li	2016	Cardiopulmonary Resuscitation Training by Avatars: A Qualitative Study of Medical Students’ Experiences Using a Multiplayer Virtual World	JMIR Serious Games	Qualitative	Focus group	Support of health professionals	Cardiopulmonary resuscitation training	Serious Games	-	-	None	-	-
52	Creutzfeldt, Johan; Hedman, Leif; Heinrichs, LeRoy; Youngblood, Patricia; Felländer-Tsai, Li	2013	Cardiopulmonary Resuscitation Training in High School Using Avatars in Virtual Worlds: An International Feasibility Study	J Med Internet Res	Quantitative	Questionnaire	Individual lifestyle habits	Cardiopulmonary resuscitation training	Serious Games	-	-	Since the 1990s, videogames have been used for educational purposes in various fields, including medicine. These applications have been termed serious games	Westera et al. (2008)	-
53	Creutzfeldt, Johan; Hedman, Leif; Medin, Christopher; Heinrichs, Wm. LeRoy; Felländer-Tsai, Li	2010	Exploring Virtual Worlds for Scenario-Based Repeated Team Training of Cardiopulmonary Resuscitation in Medical Students	J Med Internet Res	Quantitative	Questionnaire	Support of health professionals	Cardiopulmonary resuscitation training	Serious Games	-	-	None	-	-
54	Cugelman, Brian	2013	Gamification: What It Is and Why It Matters to Digital Health Behavior Change Developers	JMIR Serious Games	Conceptual	Editorial	Individual lifestyle habits, chronic Disease Management	Not specific	Gamification	The use of game design elements in non-game contexts	Deterding et al. (2011c)	-	-	-
55	Curtis, Kristina Elizabeth; Lahiri, Sudakshina; Brown, Katherine Elizabeth	2015	Targeting Parents for Childhood Weight Management: Development of a Theory-Driven and User-Centered Healthy Eating App	JMIR mHealth uHealth	Conceptual	User-centered design	Individual lifestyle habits	Healthy food consumption	Gamification	The use of game design elements in non-game contexts	Deterding et al. (2011c)	-	-	-
56	Dargél, Aroldo A.; Mosconi, Elise; Masson, Marc; Plaze, Marion; Taieb, Fabien; Platen, Cassandra von; Buivan, Tan Phuc; Pouleriguen, Guillaume; Sanchez, Marie; Fournier, Stéphane; Lledo, Pierre-Marie; Henry, Chantal	2020	Toi Même, a Mobile Health Platform for Measuring Bipolar Illness Activity: Protocol for a Feasibility Study	JMIR Res Protoc	Conceptual	Study protocol	Individual lifestyle habits	Measuring bipolar illness	Gamification	None	-	-	-	-
57	DeSmet, Ann; Thompson, Debbe; Baranowski, Tom; Palmeira, Antonio; Verloigne, Maïté; Bourdeaudhuij, Ilse de	2016	Is Participatory Design Associated with the Effectiveness of Serious Digital Games for Healthy Lifestyle Promotion? A Meta-Analysis	J Med Internet Res	Quantitative	Meta review	Individual lifestyle habits	Not specific	Serious Games	-	-	Serious digital games are a form of organized play, using a digital device, intended to be both entertaining and educational.	Prensky (2007)	-
58	Diehl, Leandro Arthur; Souza, Rodrigo Martins; Alves, Juliano Barbosa; Gordan, Pedro Alejandro; Esteves, Roberto Zonato; Jorge, Maria Lúcia Silva Germano; Coelho, Izabel Cristina Meister	2013	InsuOnline, a Serious Game to Teach Insulin Therapy to Primary Care Physicians: Design of the Game and a Randomized Controlled Trial for Educational Validation	JMIR Res Protoc	Conceptual	Study protocol	Support of health professionals	Teaching insulin therapy	Serious Games	-	-	None	-	-
59	Diehl, Leandro Arthur; Souza, Rodrigo Martins; Gordan, Pedro Alejandro; Esteves, Roberto Zonato; Coelho, Izabel Cristina Meister	2017	InsuOnline, an Electronic Game for Medical Education on Insulin Therapy: A Randomized Controlled Trial With Primary Care Physicians	J Med Internet Res	Quantitative	RCT	Support of health professionals	Teaching insulin therapy	Serious Games	-	-	None	-	-
60	Edney, Sarah; Ryan, Jillian C.; Olds, Tim; Monroe, Courtney; Fraysse, François; Vandelanotte, Corneel; Plotnikoff, Ronald; Curtis, Rachel; Maher, Carol	2019	User Engagement and Attrition in an App-Based Physical Activity Intervention: Secondary Analysis of a Randomized Controlled Trial	J Med Internet Res	Quantitative	RCT	Individual lifestyle habits	Physical activity	Gamification	Game-like elements included in nongame settings	Deterding et al. (2011c)	-	-	-
61	Edwards, Elizabeth A.; Caton, Hope; Lumsden, Jim; Rivas, Carol; Steed, Liz; Pirunsarn, Yutthana; Jumbe, Sandra; Newby, Chris; Shenvi, Aditi; Mazumdar, Samaresh; Smith, Jim Q.; Greenhill, Darrel; Griffiths, Chris J.; Walton, Robert T.	2018	Creating a Theoretically Grounded, Gamified Health App: Lessons From Developing the Cigbreak Smoking Cessation Mobile Phone Game	JMIR Serious Games	Qualitative	Focus groups	Individual lifestyle habits	Smoking cessation	Gamification	None	-	-	-	-
62	Eleftheriou, Anastasia; Bullock, Seth; Graham, Cynthia A.; Ingham, Roger	2017	Using Computer Simulations for Investigating a Sex Education Intervention: An Exploratory Study	JMIR Serious Games	Quantitative	Survey	Individual lifestyle habits	Sex education	Serious Games	-	-	None	-	-
63	El-Hilly, Abdulrahman Abdulla; Iqbal, Sheeraz Syed; Ahmed, Maroof; Sherwani, Yusuf; Muntasir, Mohammed; Siddiqui, Sarim; Al-Fagih, Zaid; Usmani, Omar; Eisingerich, Andreas B.	2016	Game On? Smoking Cessation Through the Gamification of mHealth: A Longitudinal Qualitative Study	JMIR Serious Games	Qualitative	Interviews	Individual lifestyle habits	Smoking cessation	Gamification	The use of game design elements in nongame contexts	Deterding et al. (2011c)	-	-	-
64	Espinosa-Curiel, Ismael Edrein; Pozas-Bogarin, Edgar Efrén; Martínez-Miranda, Juan; Pérez-Espinosa, Humberto	2020	Relationship Between Children’s Enjoyment, User Experience Satisfaction, and Learning in a Serious Video Game for Nutrition Education: Empirical Pilot Study	JMIR Serious Games	Quantitative	Survey	Individual lifestyle habits	Nutrition education	Serious Games	-	-	None	-	-
65	Fadda, Marta; Galimberti, Elisa; Fiordelli, Maddalena; Schulz, Peter Johannes	2018	Evaluation of a Mobile Phone–Based Intervention to Increase Parents’ Knowledge About the Measles-Mumps-Rubella Vaccination and Their Psychological Empowerment: Mixed-Method Approach	JMIR mHealth uHealth	Mixed methods	Survey, interviews	Individual lifestyle habits	Measles-Mumps-Rubella vaccination education for parents	Gamification	None	-	-	-	-
66	Fijačko, Nino; Gosak, Lucija; Cilar, Leona; Novšak, Alenka; Creber, Ruth Masterson; Skok, Pavel; Štiglic, Gregor	2020	The Effects of Gamification and Oral Self-Care on Oral Hygiene in Children: Systematic Search in App Stores and Evaluation of Apps	JMIR mHealth uHealth	Conceptual	App review	Individual lifestyle habits	Oral hygiene in children	Gamification	The use of features to increase target behaviors and engagement.	Own Definition	-	-	-
67	Fishbein, Joel Nathan; Nisotel, Lauren Ellen; MacDonald, James John; Amoyal Pensak, Nicole; Jacobs, Jamie Michele; Flanagan, Clare; Jethwani, Kamal; Greer, Joseph Andrew	2017	Mobile Application to Promote Adherence to Oral Chemotherapy and Symptom Management: A Protocol for Design and Development	JMIR Res Protoc	Conceptual	Study protocol	Chronic disease management and rehabilitation	Oral chemotherapy and symptom management	Gamification	The application of video game elements, such as embarking on quests and earning trophies or badges, in contexts such as health care	Deterding et al. (2011c), Miller & Cafazzo (2016)	-	-	-
68	Fleming, Theresa; Merry, Sally; Stasiak, Karolina; Hopkins, Sarah; Patolo, Tony; Ruru, Stacey; Latu, Manusiu; Shepherd, Matthew; Christie, Grant; Goodyear-Smith, Felicity	2019	The Importance of User Segmentation for Designing Digital Therapy for Adolescent Mental Health: Findings From Scoping Processes	JMIR Ment Health	Qualitative	Workshops, focus groups	Chronic disease management and rehabilitation	Therapy for adolescent mental health	Gamification	None	-	-	-	-
69	Flogie, Andrej; Aberšek, Boris; Kordigel Aberšek, Metka; Sik Lanyi, Cecilia; Pesek, Igor	2020	Development and Evaluation of Intelligent Serious Games for Children With Learning Difficulties: Observational Study	JMIR Serious Games	Quantitative	Survey	Chronic disease management and rehabilitation	Therapy of children with learning difficulties	Both	None	-	The term serious game means a game designed primarily for educational purposes rather than purely for entertainment.	Peery et al. (2018)	Implicit distinction
70	Floryan, Mark; Chow, Philip I.; Schueller, Stephen M.; Ritterband, Lee M.	2020	The Model of Gamification Principles for Digital Health Interventions: Evaluation of Validity and Potential Utility	J Med Internet Res	Conceptual	App review	Not specific	Not specific	Gamification	None	-	-	-	-
71	Fordham, Joseph; Ball, Christopher	2019	Framing Mental Health Within Digital Games: An Exploratory Case Study of Hellblade	JMIR Ment Health	Qualitative	Case study	Chronic disease management and rehabilitation	Mental health treatment	Both	None	-	Serious games that are typically smaller games or game-like experiences whose primary purpose is not simply entertainment.	Own Definition	no semantic link
72	Fornasini, Silvia; Dianti, Marco; Bacchiega, Alessandro; Forti, Stefano; Conforti, Diego	2020	Using Geocaching to Promote Active Aging: Qualitative Study	J Med Internet Res	Qualitative	Trial, focus groups	Individual lifestyle habits	Physical actvity	Both	None	-	None	-	Serious games as gamified systems
73	Fortunato, Michael; Harrison, Joseph; Oon, Ai Leen; Small, Dylan; Hilbert, Victoria; Rareshide, Charles; Patel, Mitesh	2019	Remotely Monitored Gamification and Social Incentives to Improve Glycemic Control Among Adults With Uncontrolled Type 2 Diabetes (iDiabetes): Protocol for a Randomized Controlled Trial	JMIR Res Protoc	Conceptual	Study Protocol	Chronic disease management and rehabilitation	Type 2 Diabetes glycemic control	Gamification	The use of game design elements in nongame settings and is increasingly being used in interventions to promote healthy behaviors	Kawachi (2017)	-	-	-
74	Friehs, Maximilian Achim; Dechant, Martin; Vedress, Sarah; Frings, Christian; Mandryk, Regan Lee	2020	Effective Gamification of the Stop-Signal Task: Two Controlled Laboratory Experiments	JMIR Serious Games	Quantitative	Controlled Laboratory Experiments	Support of health professionals	Diagnosis of a lack of ability to inhibit prepotent responses	Both	The process of applying game design elements (eg, scoring systems, graphical interface, narrative) to nongame environments (eg, cognitive tasks, work context) to increase task performance and engagement	Deterding et al. (2011c)	None	-	Implicit distinction
75	Gamito, Pedro; Oliveira, Jorge; Lopes, Paulo; Brito, Rodrigo; Morais, Diogo; Silva, Diana; Silva, Ana; Rebelo, Sara; Bastos, Marta; Deus, Alberto	2014	Executive Functioning in Alcoholics Following an mHealth Cognitive Stimulation Program: Randomized Controlled Trial	J Med Internet Res	Quantitative	RCT	Chronic disease management and rehabilitation	Treatment of alcohol dependence	Serious Games	-	-	Serious games (SG), that is, games designed for other purposes than gaming.	Own Definition	-
76	Gentry, Sarah Victoria; Gauthier, Andrea; L’Estrade Ehrstrom, Beatrice; Wortley, David; Lilienthal, Anneliese; Tudor Car, Lorainne; Dauwels-Okutsu, Shoko; Nikolaou, Charoula K.; Zary, Nabil; Campbell, James; Car, Josip	2019	Serious Gaming and Gamification Education in Health Professions: Systematic Review	J Med Internet Res	Conceptual	Literature review	Support of health professionals	Not specific	Both	The application of the characteristics and benefits of games to real world processes or problems	Wortley (2013), Deterding et al. (2011b)	The term “serious game” was used to refer only to games designed specifically for the “serious” purpose of providing health professions education via a digital device.	Alvarez et al. (2012), Alvarez (2015)	Based on the full game dimension
77	Giunti, Guido	2018	3MD for Chronic Conditions, a Model for Motivational mHealth Design: Embedded Case Study	JMIR Serious Games	Qualitative	Case study	Chronic disease management and rehabilitation	Not specific	Gamification	Game elements are incorporated into the greater context of the mobile app to bolster usability and compel continued and prolonged use.	Lister et al. (2014), Deterding et al. (2011a), Deterding et al. (2011c), Miller & Cafazzo (2016), Kappen & Orji (2017)	-	-	-
78	Giunti, Guido; Guisado Fernández, Estefanía; Dorronzoro Zubiete, Enrique; Rivera Romero, Octavio	2018	Supply and Demand in mHealth Apps for Persons With Multiple Sclerosis: Systematic Search in App Stores and Scoping Literature Review	JMIR mHealth uHealth	Conceptual	Literature review, App review	Chronic disease management and rehabilitation	Multiple sclerosis treatment	Gamification	The use of game elements in non-game contexts such as health apps is now openly used as a strategy for increasing user engagement.	Deterding et al. (2011a), Deterding et al. (2011c)	-	-	-
79	Giunti, Guido; Mylonopoulou, Vasiliki; Rivera Romero, Octavio	2018	More Stamina, a Gamified mHealth Solution for Persons with Multiple Sclerosis: Research Through Design	JMIR mHealth uHealth	Conceptual	Prototyping	Chronic disease management and rehabilitation	Multiple sclerosis treatment	Gamification	The use of game elements in nongame contexts, commonly called gamification, has also been gaining traction in health apps and is now a popular strategy in both commercial and academic fields to drive behaviors.	Deterding et al. (2011c)	-	-	-
80	Glover, Kevin; Bodzin, Alec	2020	Learner Analysis to Inform the Design and Development of a Serious Game for Nongaming Female Emerging Health Care Preprofessionals: Qualitative Sample Study	JMIR Serious Games	Qualitative	Interviews	Support of health professionals	Eeducation of female preprofessionals	Serious Games	-	-	A serious game is generally described as an interactive digital game that is designed for an educational purpose that presents a challenge that a player needs to overcome to achieve an educational win state.	Own Definition	-
81	Gonze, Bárbara De Barros; Da Padovani, Ricardo Costa; Simoes, Maria Do Socorro; Lauria, Vinicius; Proença, Neli Leite; Sperandio, Evandro Fornias; Ostolin, Thatiane Lopes Valentim Di Paschoale; Gomes, Grace Angélica De Oliveira; Castro, Paula Costa; Romiti, Marcello; Gagliardi, Antonio; Arantes, Rodolfo Leite; Dourado, Victor Zuniga	2020	Use of a Smartphone App to Increase Physical Activity Levels in Insufficiently Active Adults: Feasibility Sequential Multiple Assignment Randomized Trial (SMART)	JMIR Res Protoc	Quantitative	Sequential Multiple Assignment Randomized Trial (SMART)	Individual lifestyle habits	Physical activity	Gamification	None	-	-	-	-
82	Gorsic, Maja; Clapp, Joshua D.; Darzi, Ali; Novak, Domen	2019	A Brief Measure of Interpersonal Interaction for 2-Player Serious Games: Questionnaire Validation	JMIR Serious Games	Quantitative	Questionnaire	Individual lifestyle habits, support of health professionals, chronic Disease management and rehabilitation	Not specific	Serious Games	-	-	None	-	-
83	Graafland, Maurits; Dankbaar, Mary; Mert, Agali; Lagro, Joep; Wit-Zuurendonk, Laura de; Schuit, Stephanie; Schaafstal, Alma; Schijven, Marlies	2014	How to Systematically Assess Serious Games Applied to Health Care	JMIR Serious Games	Conceptual	Framework development	Individual lifestyle habits, support of health professionals, chronic Disease management and rehabilitation	Not specific	Serious Games	-	-	Serious or applied games are digital games with the purpose to improve individual’s knowledge, skills, or attitudes in the “real” world.	Own Definition	-
84	Hansen, William B.; Scheier, Lawrence M.	2019	Specialized Smartphone Intervention Apps: Review of 2014 to 2018 NIH Funded Grants	JMIR mHealth uHealth	Conceptual	Grant review	Individual lifestyle habits	Public health interventions	Gamification	None	-	-	-	-
85	Haubruck, Patrick; Nickel, Felix; Ober, Julian; Walker, Tilman; Bergdolt, Christian; Friedrich, Mirco; Müller-Stich, Beat Peter; Forchheim, Franziska; Fischer, Christian; Schmidmaier, Gerhard; Tanner, Michael C.	2018	Evaluation of App-Based Serious Gaming as a Training Method in Teaching Chest Tube Insertion to Medical Students: Randomized Controlled Trial	J Med Internet Res	Quantitative	RCT	Support of health professionals	Teaching chest tube insertion	Serious Games	-	-	Defining serious games remains challenging as several classifications exist. The first formal definition of the concept was provided by Abt in 1970, where he presented simulations and games to improve education. Since then, multiple classifications, both market- and purpose-based, have been postulated, and in 2002, Sawyer redefined the definition of serious games based on his idea of connecting a…	Multiple	-
86	Hendrie, Gilly A.; James-Martin, Genevieve; Williams, Gemma; Brindal, Emily; Whyte, Ben; Crook, Anna	2019	The Development of VegEze: Smartphone App to Increase Vegetable Consumption in Australian Adults	JMIR Form Res	Conceptual	Prototyping	Individual lifestyle habits	Healthy food consumption	Gamification	None	-	-	-	-
87	Hernández-Reyes, Alberto; Cámara-Martos, Fernando; Molina Recio, Guillermo; Molina-Luque, Rafael; Romero-Saldaña, Manuel; Moreno Rojas, Rafael	2020	Push Notifications From a Mobile App to Improve the Body Composition of Overweight or Obese Women: Randomized Controlled Trial	JMIR mHealth uHealth	Quantitative	RCT	Individual lifestyle habits	Physical activity	Gamification	None	-	-	-	-
88	Hightow-Weidman, Lisa; Muessig, Kathryn; Knudtson, Kelly; Srivatsa, Mala; Lawrence, Ellena; LeGrand, Sara; Hotten, Anna; Hosek, Sybil	2018	A Gamified Smartphone App to Support Engagement in Care and Medication Adherence for HIV-Positive Young Men Who Have Sex With Men (AllyQuest): Development and Pilot Study	JMIR Public Health Surveill	Mixed methods	Prototyping	Chronic disease management and rehabilitation	Medication adherence for HIV-positive young men	Gamification	Gamification uses game design components in nontraditional gaming contexts, thus providing opportunities for a greater level of engagement of participants in online behavioral interventions.	Cugelman (2013), King et al. (2013)	-	-	-
89	Hilliard, Marisa E.; Hahn, Amy; Ridge, Alana K.; Eakin, Michelle N.; Riekert, Kristin A.	2014	User Preferences and Design Recommendations for an mHealth App to Promote Cystic Fibrosis Self-Management	JMIR mHealth uHealth	Mixed methods	Survey, interviews	Chronic disease management and rehabilitation	Cystic Fibrosis self-management	Gamification	None	-	-	-	-
90	Hoffmann, Alexandra; Christmann, Corinna A.; Bleser, Gabriele	2017	Gamification in Stress Management Apps: A Critical App Review	JMIR Serious Games	Conceptual	App review	Individual lifestyle habits	Stress management	Gamification	The use of game elements in nongame contexts, is aimed at making interventions (including mobile apps for behavior change) more enjoyable, motivating, and engaging.	Deterding et al. (2011b), Deterding et al. (2011c)	-	-	-
91	Hoffmann, Alexandra; Faust-Christmann, Corinna A.; Zolynski, Gregor; Bleser, Gabriele	2020	Toward Gamified Pain Management Apps: Mobile Application Rating Scale–Based Quality Assessment of Pain-Mentor’s First Prototype Through an Expert Study	JMIR Form Res	Qualitative	Expert assessment	Chronic disease management and rehabilitation	Chronic pain treatment	Gamification	Gamification, the use of game elements in nongame contexts, aims to make interventions, such as health apps, more enjoyable, motivating, and engaging.	Deterding et al. (2011b)	-	-	-
92	Holzmann, Sophie Laura; Schäfer, Hanna; Plecher, David Alexander; Stecher, Lynne; Klinker, Gudrun Johanna; Groh, Georg; Hauner, Hans; Holzapfel, Christina	2020	Serious Games for Nutritional Education: Online Survey on Preferences, Motives, and Behaviors Among Young Adults at University	JMIR Serious Games	Quantitative	Survey	Individual lifestyle habits	Healthy food consumption	Serious Games	-	-	None	-	-
93	Hooglugt, Floris; Ludden, Geke D. S.	2020	A Mobile App Adopting an Identity Focus to Promote Physical Activity (MoveDaily): Iterative Design Study	JMIR mHealth uHealth	Conceptual	Research through design	Individual lifestyle habits	Physical activity	Gamification	None	-	-	-	-
94	Horvath, Keith J.; Amico, K. Rivet; Erickson, Darin; Ecklund, Alexandra M.; Martinka, Aldona; DeWitt, James; McLaughlin, Jeffery; Parsons, Jeffrey T.	2018	Thrive With Me: Protocol for a Randomized Controlled Trial to Test a Peer Support Intervention to Improve Antiretroviral Therapy Adherence Among Men Who Have Sex With Men	JMIR Res Protoc	Conceptual	Study protocol	Chronic disease management and rehabilitation	Antiretroviral therapy adherence	Gamification	None	-	-	-	-
95	Hunter, John F.; Olah, Meryl S.; Williams, Allison L.; Parks, Acacia C.; Pressman, Sarah D.	2019	Effect of Brief Biofeedback via a Smartphone App on Stress Recovery: Randomized Experimental Study	JMIR Serious Games	Quantitative	Randomized experimental study	Individual lifestyle habits	Stress recovery	Both	None	-	None	-	Serious games as gamified systems
96	Idriss, Mohamad; Tannous, Halim; Istrate, Dan; Perrochon, Anaick; Salle, Jean-Yves; Ho Ba Tho, Marie-Christine; Dao, Tien-Tuan	2017	Rehabilitation-Oriented Serious Game Development and Evaluation Guidelines for Musculoskeletal Disorders	JMIR Serious Games	Mixed methods	Control trials, questionnaires	Chronic disease management and rehabilitation	Functional rehabilitation	Both	The use of game elements to execute nongame tasks in a game-like environment	Own Definition	None	-	no semantic link
97	IJgosse, Wouter; van Goor, Harry; Rosman, Camiel; Luursema, Jan-Maarten	2020	Construct Validity of a Serious Game for Laparoscopic Skills Training: Validation Study	JMIR Serious Games	Quantitative	Questionnaires	Support of health professionals	Laparoscopic surgery skills	Serious Games	-	-	Serious gaming refers to the application or adaptation of computer games for nonrecreational purposes, such as learning, training, or therapy.	Bergeron (2006)	-
98	Ingadottir, Brynja; Blondal, Katrin; Thue, David; Zoega, Sigridur; Thylen, Ingela; Jaarsma, Tiny	2017	Development, Usability, and Efficacy of a Serious Game to Help Patients Learn About Pain Management After Surgery: An Evaluation Study	JMIR Serious Games	Mixed methods	Questionnaires, interviews, direct observation	Chronic disease management and rehabilitation	Postoperative pain management	Both	None	-	Computer games that are designed with education in mind, either for learning or training.	Annetta (2010)	no semantic link
99	Jander, Astrid; Crutzen, Rik; Mercken, Liesbeth; Candel, Math; Vries, Hein de	2016	Effects of a Web-Based Computer-Tailored Game to Reduce Binge Drinking Among Dutch Adolescents: A Cluster Randomized Controlled Trial	J Med Internet Res	Quantitative	Questionnaires	Individual lifestyle habits	Binge drinking behavior	Serious Games	-	-	Games with the goal to educate people rather than merely entertain them.	Connolly et al. (2012), DeSmet et al. (2014)	-
100	Jaunay, Louis-Baptiste; Zerr, Philippe; Peguin, Lino; Renouard, Léandre; Ivanoff, Anne-Sophie; Picard, Hervé; Griffith, James; Chassany, Olivier; Duracinsky, Martin	2019	Development and Evaluation of a New Serious Game for Continuing Medical Education of General Practitioners (Hygie): Double-Blinded Randomized Controlled Trial	J Med Internet Res	Quantitative	RCT	Support of health professionals	General medicine education	Serious Games	-	-	None	-	-
101	Jean dit Gautier, Estelle; Bot-Robin, Virginie; Libessart, Aurélien; Doucède, Guillaume; Cosson, Michel; Rubod, Chrystèle	2016	Design of a Serious Game for Handling Obstetrical Emergencies	JMIR Serious Games	Conceptual	Scenario development	Support of health professionals	Childbirth education	Serious Games	-	-	Any computer application whose initial intention is to combine, with consistency, both serious aspects with fun spring from video game”.	Alvarez (2016)	-
102	Jessen, Stian; Mirkovic, Jelena; Ruland, Cornelia M.	2018	Creating Gameful Design in mHealth: A Participatory Co-Design Approach	JMIR mHealth uHealth	Qualitative	Participatory design workshops	Chronic disease management and rehabilitation	Not specific	Both	The use of game design approaches and techniques in otherwise nongameful or nongamelike situations, services, or tools to increase the user’s enjoyment and motivation.	Deterding et al. (2011c), Huotari & Hamari (2012)	Games developed with an added instructional or normative purpose or takeaway.	Deterding et al. (2011)	Based on the full game dimension
103	Jones, Matthew; Denisova, Alena; Mitchell, Stephen; Owen, Tom	2019	Acceptability of a Plasticity-Focused Serious Game Intervention for Posttraumatic Stress Disorder: User Requirements Analysis	JMIR Serious Games	Qualitative	Interviews, Focus Groups	Chronic disease management and rehabilitation	Trauma-focused CBT for PTSD treatment	Serious Games	-	-	None	-	-
104	Kamel Boulos, Maged N.; Gammon, Shauna; Dixon, Mavis C.; MacRury, Sandra M.; Fergusson, Michael J.; Miranda Rodrigues, Francisco; Mourinho Baptista, Telmo; Yang, Stephen P.	2015	Digital Games for Type 1 and Type 2 Diabetes: Underpinning Theory With Three Illustrative Examples	JMIR Serious Games	Conceptual	Game review	Chronic disease management and rehabilitation	Diabetes self-management	Gamification	None	-	-	-	-
105	Kelders, Saskia Marion; Sommers-Spijkerman, Marion; Goldberg, Jochem	2018	Investigating the Direct Impact of a Gamified Versus Nongamified Well-Being Intervention: An Exploratory Experiment	J Med Internet Res	Quantitative	Experiment	Individual lifestyle habits	Mental health application adherence	Both	Using game design elements in nongame contexts	Deterding et al. (2011c)	None	-	Based on the full game dimension
106	Khalili-Mahani, Najmeh; Assadi, Atousa; Li, Kate; Mirgholami, Mahsa; Rivard, Marie-Eve; Benali, Habib; Sawchuk, Kim; Schutter, Bob de	2020	Reflective and Reflexive Stress Responses of Older Adults to Three Gaming Experiences In Relation to Their Cognitive Abilities: Mixed Methods Crossover Study	JMIR Ment Health	Quantitative	Experiments	Individual lifestyle habits	Stress management	Both	None	-	Games in which the intention is to benefit tangibly from game play and attempt to deliver cognitive, emotional, or rehabilitation training to older adults.	Own Definition	Serious games as gamified systems
107	Khalili-Mahani, Najmeh; Schutter, Bob de	2019	Affective Game Planning for Health Applications: Quantitative Extension of Gerontoludic Design Based on the Appraisal Theory of Stress and Coping	JMIR Serious Games	Conceptual	Framework development	Individual lifestyle habits	Stress management	Both	We focus on the gamification of digital training and rehab activities (known as serious games [SG]), which aims to deliver cognitive, emotional, and physical enhancement or rehabilitation routines for older adults.	Own Definition	We focus on the gamification of digital training and rehab activities (known as serious games [SG]), which aims to deliver cognitive, emotional, and physical enhancement or rehabilitation routines for older adults.	Own Definition	Serious games as gamified systems
108	Kihal Talantikite, Wahida; Renou, Damien; Magdelaine, Arnold; Harang, William; Zmirou-Navier, Denis; Deguen, Severine	2020	Development of Serious Games (Equit’Game) to Address Health and Environmental Inequalities: Protocol for an App-Delivered Program to Perform a Territorial Diagnosis	JMIR Res Protoc	Conceptual	Study protocol	Support of health professionals	Education about territorial diagnosis	Serious Games	-	-	These games have an explicit and carefully thought-out educational purpose, and are not intended to be played primarily for amusement. A [serious] game is an activity among two or more independent decision-makers seeking to achieve their objectives in some limiting context.	Michael & Chen (2005),Abt (1970)	-
109	Klincova, Martina; Harazim, Hana; Schwarz, Daniel; Kosinova, Martina; Smekalova, Olga; Stourac, Petr	2019	What Can Be Achieved With Motivation-Based Teaching of Medical Students? A Monocentric Retrospective Audit of Retention Among Highly Motivated Graduates Who Underwent the Learning-by-Doing Concept in Anesthesiology and Intensive Care Medicine	JMIR Serious Games	Quantitative	Retrospective audit	Support of health professionals	Medical education	Serious Games	-	-	None	-	-
110	Ko, Junho; Lee, Jong Joo; Jang, Seong-Wook; Yun, Yeomin; Kang, Sungchul; Shin, Dong Ah; Kim, Yoon Sang	2019	An Epiduroscopy Simulator Based on a Serious Game for Spatial Cognitive Training (EpiduroSIM): User-Centered Design Approach	JMIR Serious Games	Quantitative	Prototyping, experiment	Support of health professionals	Medical education about endoscopic surgery	Serious Games	-	-	None	-	-
111	Kouwenhoven-Pasmooij, Tessa A.; Robroek, Suzan J. W.; Ling, Sui Wai; van Rosmalen, Joost; van Rossum, Elisabeth F. C.; Burdorf, Alex; Hunink, M. MyriamG	2017	A Blended Web-Based Gaming Intervention on Changes in Physical Activity for Overweight and Obese Employees: Influence and Usage in an Experimental Pilot Study	JMIR Serious Games	Mixed methods	Focus groups, Interviews	Individual lifestyle habits	Physical activity	Gamification	None	-	-	-	-
112	Kuipers, Derek A.; Terlouw, Gijs; Wartena, Bard O.; van 't Veer, Job T. B.; Prins, Jelle T.; Pierie, Jean Pierre EN	2017	The Role of Transfer in Designing Games and Simulations for Health: Systematic Review	JMIR Serious Games	Conceptual	Literature review	Individual lifestyle habits	Knowledge transfer in health interventions	Serious Games	-	-	None	-	-
113	Lawitschka, Anita; Buehrer, Stephanie; Bauer, Dorothea; Peters, Konrad; Silbernagl, Marisa; Zubarovskaya, Natalia; Brunmair, Barbara; Kayali, Fares; Hlavacs, Helmut; Mateus-Berr, Ruth; Riedl, David; Rumpold, Gerhard; Peters, Christina	2020	A Web-Based Mobile App (INTERACCT App) for Adolescents Undergoing Cancer and Hematopoietic Stem Cell Transplantation Aftercare to Improve the Quality of Medical Information for Clinicians: Observational Study	JMIR mHealth uHealth	Quantitative	RCT, observation, field study	Chronic disease management and rehabilitation	Cancer long-term treatment	Both	None	-	None	-	Implicit distinction
114	Lázaro, Esther; Amayra, Imanol; López-Paz, Juan Francisco; Martínez, Oscar; Pérez Alvarez, Manuel; Berrocoso, Sarah; Al-Rashaida, Mohammad; García, Maitane; Luna, Paula; Pérez-Núñez, Paula; Rodriguez, Alicia Aurora; Fernández, Paula; Parada Fernández, Pamela; Oliva-Macías, Mireia	2020	Using a Virtual Serious Game (Deusto-e-motion1.0) to Assess the Theory of Mind in Primary School Children: Observational Descriptive Study	JMIR Serious Games	Quantitative	Observation	Support of health professionals	Assessment of emotional facial recognition skills in children	Serious Games	-	-	None	-	-
115	Lee, Li-Ang; Chao, Yi-Ping; Huang, Chung-Guei; Fang, Ji-Tseng; Wang, Shu-Ling; Chuang, Cheng-Keng; Kang, Chung-Jan; Hsin, Li-Jen; Lin, Wan-Ni; Fang, Tuan-Jen; Li, Hsueh-Yu	2018	Cognitive Style and Mobile E-Learning in Emergent Otorhinolaryngology-Head and Neck Surgery Disorders for Millennial Undergraduate Medical Students: Randomized Controlled Trial	J Med Internet Res	Quantitative	RCT, surveys	Support of health professionals	Education about otorhinolaryngology-head and neck surgery	Gamification	Game-design elements and game principles in nongame contexts	Deterding et al. (2011c)	-	-	-
116	LeGrand, Sara; Knudtson, Kelly; Benkeser, David; Muessig, Kathryn; Mcgee, Andrew; Sullivan, Patrick S.; Hightow-Weidman, Lisa	2018	Testing the Efficacy of a Social Networking Gamification App to Improve Pre-Exposure Prophylaxis Adherence (P3: Prepared, Protected, emPowered): Protocol for a Randomized Controlled Trial	JMIR Res Protoc	Conceptual	Study protocol	Individual lifestyle habits	HIV pre-exposure prophylaxis adherence	Gamification	Gamification uses game design components and principles of psychology outside of gaming contexts.	Cugelman (2013), King (2013)	-	-	-
117	LeGrand, Sara; Muessig, Kathryn E.; Platt, Alyssa; Soni, Karina; Egger, Joseph R.; Nwoko, Nkechinyere; McNulty, Tobias; Hightow-Weidman, Lisa B.	2018	Epic Allies, a Gamified Mobile Phone App to Improve Engagement in Care, Antiretroviral Uptake, and Adherence Among Young Men Who Have Sex With Men and Young Transgender Women Who Have Sex With Men: Protocol for a Randomized Controlled Trial	JMIR Res Protoc	Conceptual	Study protocol	Chronic disease management and rehabilitation	HIV treatment adherence	Both	None	-	Games designed to accomplish a purpose, such as influencing learning, civic engagement, or health behavior change.	Own Definition	no semantic link
118	LeGrand, Sara; Muessig, Kathryn Elizabeth; McNulty, Tobias; Soni, Karina; Knudtson, Kelly; Lemann, Alex; Nwoko, Nkechinyere; Hightow-Weidman, Lisa B.	2016	Epic Allies: Development of a Gaming App to Improve Antiretroviral Therapy Adherence Among Young HIV-Positive Men Who Have Sex With Men	JMIR Serious Games	Qualitative	Focus groups	Chronic disease management and rehabilitation	HIV treatment adherence	Gamification	None	-	None	-	-
119	Leinonen, Anna-Maiju; Pyky, Riitta; Ahola, Riikka; Kangas, Maarit; Siirtola, Pekka; Luoto, Tim; Enwald, Heidi; Ikäheimo, Tiina M.; Röning, Juha; Keinänen-Kiukaanniemi, Sirkka; Mäntysaari, Matti; Korpelainen, Raija; Jämsä, Timo	2017	Feasibility of Gamified Mobile Service Aimed at Physical Activation in Young Men: Population-Based Randomized Controlled Study (MOPO)	JMIR mHealth uHealth	Quantitative	RCT	Individual lifestyle habits	Physical activity	Gamification	Using game design techniques, game principles, and mechanics, such as badges, points, levels, and leaderboards, to improve user engagement, learning, behavior change, and reaching goals.	Burke (2014)	-	-	-
120	Lin, Yuting; Tudor-Sfetea, Carina; Siddiqui, Sarim; Sherwani, Yusuf; Ahmed, Maroof; Eisingerich, Andreas B.	2018	Effective Behavioral Changes through a Digital mHealth App: Exploring the Impact of Hedonic Well-Being, Psychological Empowerment and Inspiration	JMIR mHealth uHealth	Quantitative	Surveys	Individual lifestyle habits	Smoking cessation	Gamification	The use of game design elements in non-game contexts.	Deterding et al. (2011c)	-	-	-
121	Lindner, Philip; Rozental, Alexander; Jurell, Alice; Reuterskiöld, Lena; Andersson, Gerhard; Hamilton, William; Miloff, Alexander; Carlbring, Per	2020	Experiences of Gamified and Automated Virtual Reality Exposure Therapy for Spider Phobia: Qualitative Study	JMIR Serious Games	Qualitative	Interviews, trial	Chronic disease management and rehabilitation	Virtual reality exposure therapy for anxiety disorders	Both	The application of traditional game elements, originally designed for enjoyment, to other contexts.	Koivisto & Hamari (2019)	Common gamification elements include tasks relying on game mechanics, and reinforcement of progress and achievements through points and badges. When used for an explicit primary purpose other than enjoyment, the term serious game applies.	Fleming (2017)	Serious games as gamified systems
122	Lindqvist, Anna-Karin; Rutberg, Stina	2018	One Step Forward: Development of a Program Promoting Active School Transportation	JMIR Res Protoc	Conceptual	Study protocol	Individual lifestyle habits	Physical activity	Gamification	The use of game design elements in a nongame context.	Deterding et al. (2011a)	-	-	-
123	Lister, Cameron; West, Joshua H.; Cannon, Ben; Sax, Tyler; Brodegard, David	2014	Just a Fad? Gamification in Health and Fitness Apps	JMIR Serious Games	Quantitative	App review	Individual lifestyle habits	Physical activity, healthy food consumption	Gamification	The use of game design elements in nongame contexts.	Deterding et al. (2011c)	-	-	-
124	Lucassen, Mathijs; Samra, Rajvinder; Iacovides, Ioanna; Fleming, Theresa; Shepherd, Matthew; Stasiak, Karolina; Wallace, Louise	2018	How LGBT+ Young People Use the Internet in Relation to Their Mental Health and Envisage the Use of e-Therapy: Exploratory Study	JMIR Serious Games	Qualitative	Focus groups, interviews	Individual lifestyle habits	Mental health of LGBT youth	Serious Games	-	-	None	-	-
125	Lukhele, Bhekumusa Wellington; Musumari, Patou; El-Saaidi, Christina; Techasrivichien, Teeranee; Suguimoto, S. Pilar; Ono Kihara, Masako; Kihara, Masahiro	2016	Efficacy of Mobile Serious Games in Increasing HIV Risk Perception in Swaziland: A Randomized Control Trial (SGprev Trial) Research Protocol	JMIR Res Protoc	Conceptual	Study protocol	Individual lifestyle habits	HIV risk perception	Serious Games	None	-	A computer application whose intended purpose is to coherently combine both serious aspects such as, but not limited to teaching, learning, communication, or information, with game playing aspects from video games.	Alvarez & Djaouti (2010)	-
126	Lumsden, Jim; Edwards, Elizabeth A.; Lawrence, Natalia S.; Coyle, David; Munafò, Marcus R.	2016	Gamification of Cognitive Assessment and Cognitive Training: A Systematic Review of Applications and Efficacy	JMIR Serious Games	Conceptual	Literature review	Individual lifestyle habits, support of health professionals	Cognitive assessment	Both	None (intentionally)	Deterding (2013) Editorial	None	-	Synonymous use of terms
127	Lumsden, Jim; Skinner, Andy; Coyle, David; Lawrence, Natalia; Munafo, Marcus	2017	Attrition from Web-Based Cognitive Testing: A Repeated Measures Comparison of Gamification Techniques	J Med Internet Res	Quantitative	Field test	Individual lifestyle habits, support of health professionals	Cognitive assessment	Gamification	None	-	-	-	-
128	Mack, Isabelle; Reiband, Nadine; Etges, Carolin; Eichhorn, Sabrina; Schaeffeler, Norbert; Zurstiege, Guido; Gawrilow, Caterina; Weimer, Katja; Peeraully, Riyad; Teufel, Martin; Blumenstock, Gunnar; Giel, Katrin Elisabeth; Junne, Florian; Zipfel, Stephan	2020	The Kids Obesity Prevention Program: Cluster Randomized Controlled Trial to Evaluate a Serious Game for the Prevention and Treatment of Childhood Obesity	J Med Internet Res	Quantitative	RCT	Individual lifestyle habits	Nutrition, physical activity, stress management	Serious Games	-	-	Games designed to fulfill a serious purpose by providing education from health professionals via a digital device.	Gentry et al. (2019)	-
129	Mairs, Rebecca A.; Bekker, Marthinus J.; Patolo, Tony; Hopkins, Sarah A.; Cowley-Malcolm, Esther T.; Perese, Lana M.; Sundborn, Gerhard B.; Merry, Sally N.	2020	Gamifying Parenting Education Using an App Developed for Pacific and Other New Zealand Families (Play Kindly): Qualitative Study	JMIR Serious Games	Qualitative	Focus groups	Individual lifestyle habits	Treating common behavioral problems in childhood	Gamification	None	-	-	-	-
130	Manning, Victoria; Piercy, Hugh; Garfield, Joshua Benjamin Bernard; Lubman, Dan Ian	2020	Personalized Approach Bias Modification Smartphone App (“SWIPE”) to Reduce Alcohol Use Among People Drinking at Hazardous or Harmful Levels: Protocol for an Open-Label Feasibility Study	JMIR Res Protoc	Conceptual	Study protocol	Chronic disease management and rehabilitation	Treatment of alcohol use disorders	Gamification	None	-	-	-	-
131	Marin-Gomez, Francesc X.; Garcia-Moreno Marchán, Rocio; Mayos-Fernandez, Anabel; Flores-Mateo, Gemma; Granado-Font, Esther; Barrera Uriarte, Maria Luisa; Duch, Jordi; Rey-Reñones, Cristina	2019	Exploring Efficacy of a Serious Game (Tobbstop) for Smoking Cessation During Pregnancy: Randomized Controlled Trial	JMIR Serious Games	Quantitative	RCT	Individual lifestyle habits	Smoking cessation	Both	None	-	None	-	Serious games as gamified systems
132	Martin, Anne; Caon, Maurizio; Adorni, Fulvio; Andreoni, Giuseppe; Ascolese, Antonio; Atkinson, Sarah; Bul, Kim; Carrion, Carme; Castell, Conxa; Ciociola, Valentina; Condon, Laura; Espallargues, Mireia; Hanley, Janet; Jesuthasan, Nithiya; Lafortuna, Claudio L.; Lang, Alexandra; Prinelli, Federica; Puidomenech Puig, Elisa; Tabozzi, Sarah A.; McKinstry, Brian	2020	A Mobile Phone Intervention to Improve Obesity-Related Health Behaviors of Adolescents Across Europe: Iterative Co-Design and Feasibility Study	JMIR mHealth uHealth	Qualitative	Participatory design workshops	Individual lifestyle habits	physical activity, healthy food consumption, sleeping behavior	Both	Integrating game design elements in existing intervention approaches.	Own Definition	None	-	Implicit distinction
133	Martinez, William; Threatt, Anthony L.; Rosenbloom, S. Trent; Wallston, Kenneth A.; Hickson, Gerald B.; Elasy, Tom A.	2018	A Patient-Facing Diabetes Dashboard Embedded in a Patient Web Portal: Design Sprint and Usability Testing	JMIR Hum Factors	Mixed methods	Interviews	Chronic disease management and rehabilitation	Diabetes self-management	Gamification	None	-	-	-	-
134	McBain, Thomas; Weston, Matthew; Crawshaw, Paul; Haighton, Catherine; Spears, Iain	2018	Development of an Exergame to Deliver a Sustained Dose of High-Intensity Training: Formative Pilot Randomized Trial	JMIR Serious Games	Mixed methods	Exploratory trial, focus groups	Individual lifestyle habits	Physical activity	Both	None	-	None	-	Serious games as gamified systems
135	Mejia, Christopher M.; Acland, Daniel; Buzdugan, Raluca; Grimball, Reva; Natoli, Lauren; McGrath, Mark R.; Klausner, Jeffrey D.; McCoy, Sandra I.	2017	An Intervention Using Gamification to Increase Human Immunodeficiency Virus and Sexually Transmitted Infection Screening Among Young Men Who Have Sex With Men in California: Rationale and Design of Stick To It	JMIR Res Protoc	Conceptual	Study protocol	Individual lifestyle habits	HIV/STI screening	Gamification	The use of game design elements in non-game contexts	Deterding et al. (2011c)	-	-	-
136	Mendiola, Martin F.; Kalnicki, Miriam; Lindenauer, Sarah	2015	Valuable Features in Mobile Health Apps for Patients and Consumers: Content Analysis of Apps and User Ratings	JMIR mHealth uHealth	Quantitative	App review	Individual lifestyle habits	Not specific	Gamification	A feature that offers points, badges, or movement through levels autonomy (extrinsic motivation, engagement) as a health objective is achieved or the more a patient is engaged.	Own Definition	-	-	-
137	Montagni, Ilaria; Mabchour, Inass; Tzourio, Christophe	2020	Digital Gamification to Enhance Vaccine Knowledge and Uptake: Scoping Review	JMIR Serious Games	Conceptual	Literature review	Individual lifestyle habits	Vaccine knowledge and uptake	Both	The use of game design elements in non-game contexts	Groh (2012)	Full-blown digital games applied to train and educate players and are not predominantly or exclusively intended for entertainment purposes.	Sawyer & Rejeski (2002), Alvarez & Djaouti (2011)	Serious games as gamified systems
138	Mubin, Omar; Alnajjar, Fady; Jishtu, Nalini; Alsinglawi, Belal; Al Mahmud, Abdullah	2019	Exoskeletons With Virtual Reality, Augmented Reality, and Gamification for Stroke Patients’ Rehabilitation: Systematic Review	JMIR Rehabil Assist Technol	Conceptual	Literature review	Chronic disease management and rehabilitation	Stroke rehabilitation	Both	None	-	None	-	no semantic link
139	Nicolaidou, Iolie; Antoniades, Athos; Constantinou, Riana; Marangos, Charis; Kyriacou, Efthyvoulos; Bamidis, Panagiotis; Dafli, Eleni; Pattichis, Constantinos S.	2015	A Virtual Emergency Telemedicine Serious Game in Medical Training: A Quantitative, Professional Feedback-Informed Evaluation Study	J Med Internet Res	Quantitative	Questionnaires	Support of health professionals	Medical education	Both	None	-	None	-	Serious games as gamified systems
140	Notebaert, Lies; Grafton, Ben; Clarke, Patrick J. F.; Rudaizky, Daniel; Chen, Nigel T. M.; MacLeod, Colin	2018	Emotion-in-Motion, a Novel Approach for the Modification of Attentional Bias: An Experimental Proof-of-Concept Study	JMIR Serious Games	Quantitative	Experiment	Individual lifestyle habits	Attentional bias modification regarding emotionally negative information	Gamification	The use of game design elements in nongame context	Cugelman (2013)	-	-	-
141	Nour, Monica; Chen, Juliana; Allman-Farinelli, Margaret	2019	Young Adults’ Engagement With a Self-Monitoring App for Vegetable Intake and the Impact of Social Media and Gamification: Feasibility Study	JMIR Form Res	Quantitative	Feasibility study, trial	Individual lifestyle habits	Healthy food consumption	Both	Game strategies are used to motivate behavior change	Lister et al. (2014)	None	-	no semantic link
142	Nurmi, Johanna; Knittle, Keegan; Ginchev, Todor; Khattak, Fida; Helf, Christopher; Zwickl, Patrick; Castellano-Tejedor, Carmina; Lusilla-Palacios, Pilar; Costa-Requena, Jose; Ravaja, Niklas; Haukkala, Ari	2020	Engaging Users in the Behavior Change Process With Digitalized Motivational Interviewing and Gamification: Development and Feasibility Testing of the Precious App	JMIR mHealth uHealth	Qualitative	Feasibility Study, prototyping, interviews	Individual lifestyle habits	Physical activity	Gamification	Using elements from games, such as points, badges, visualizations, challenges, and surprises, in nongame contexts.	Deterding et al. (2011c), Cotton & Panel (2019)	-	-	-
143	Oakley-Girvan, Ingrid; Lavista, Juan M.; Miller, Yasamin; Davis, Sharon; Acle, Carlos; Hancock, Jeffrey; Nelson, Lorene M.	2019	Evaluation of a Mobile Device Survey System for Behavioral Risk Factors (SHAPE): App Development and Usability Study	JMIR Form Res	Quantitative	RCT, surveys	Individual lifestyle habits	Monitoring risk behavior prevalence	Gamification	None	-	-	-	-
144	Oliveri, Serena; Mainetti, Renato; Gorini, Alessandra; Cutica, Ilaria; Candiani, Giulia; Borghese, Nunzio Alberto; Pravettoni, Gabriella	2018	Serious Games for Improving Genetic Literacy and Genetic Risk Awareness in the General Public: Protocol for a Randomized Controlled Trial	JMIR Res Protoc	Conceptual	Study protocol	Individual lifestyle habits	Increase knowledge about basic genetic concepts	Serious Games	-	-	None	-	-
145	Ong, Jeffrey G.; Lim-Ashworth, Nikki S.; Ooi, Yoon P.; Boon, Jillian S.; Ang, Rebecca P.; Goh, Dion H.; Ong, Say H.; Fung, Daniel S.	2019	An Interactive Mobile App Game to Address Aggression (RegnaTales): Pilot Quantitative Study	JMIR Serious Games	Quantitative	Trial, questionnaires	Individual lifestyle habits	Treatment of children aggression behavior	Serious Games	-	-	Entertaining games with non-entertainment goals.	Prensky (2003)	-
146	Park, Sungjin; Kim, Sangkyun	2018	Patterns Among 754 Gamification Cases: Content Analysis for Gamification Development	JMIR Serious Games	Quantitative	Case study	Individual lifestyle habits, support of health professionals, chronic disease management and rehabilitation	Not specific	Gamification	Gamification is one of the techniques that applies game elements, such as game mechanics and dynamics, to a nongame context (eg, management, education, marketing, and health care) for motivation, engagement improvement, and cooperation promotion [1,2]. Huotari and Hamari [3] defined gamification as the process of providing gameful experiences to customers and promoting customer affordance.	Deterding et al. (2011), Huotari & Hamari (2012)	-	-	-
147	Park, Sungjin; Kim, Sangkyun	2019	A Badge Design Framework for a Gamified Learning Environment: Cases Analysis and Literature Review for Badge Design	JMIR Serious Games	Quantitative	Case study, framework development	Individual lifestyle habits, chronic disease management and rehabilitation	Not specific	Both	Gamification in education applies game elements to an educational context.	Kim et al. (2017), Deterding et al. (2011c)	None	-	Implicit distinction
148	Pasquier, Pierre; Mérat, Stéphane; Malgras, Brice; Petit, Ludovic; Queran, Xavier; Bay, Christian; Boutonnet, Mathieu; Jault, Patrick; Ausset, Sylvain; Auroy, Yves; Perez, Jean Paul; Tesnière, Antoine; Pons, François; Mignon, Alexandre	2016	A Serious Game for Massive Training and Assessment of French Soldiers Involved in Forward Combat Casualty Care (3D-SC1): Development and Deployment	JMIR Serious Games	Conceptual	Prototyping	Individual lifestyle habits	Tactical combat casualty care education	Both	The application of game-based elements to nongame mechanisms, including education.	Own Definition	Digital simulations similar to video games that are engaging, rewarding, and fun as they simultaneously educate and train.	Stokes (2005), Zyda (2005)	Serious games as gamified systems
149	Patchen, Loral; Ellis, Lindsey; Ma, Tony Xuyen; Ott, Corilyn; Chang, Katie H. K.; Araya, Brook; Atreyapurapu, Sravanthi; Alyusuf, Amal; Gaines Lanzi, Robin	2020	Engaging African American Youth in the Development of a Serious Mobile Game for Sexual Health Education: Mixed Methods Study	JMIR Serious Games	Qualitative	Focus groups	Individual lifestyle habits	STI prevention	Serious Games	-	-	An interactive computer application, with or without a significant hardware component, that has a challenging goal, is fun to play with, incorporates some concept of scoring, and imparts in the user a skill, knowledge or attitude which can be applied in the real world.	Bergeron (2006)	-
150	Payne, Hannah E.; Moxley, Victor B. A.; MacDonald, Elizabeth	2015	Health Behavior Theory in Physical Activity Game Apps: A Content Analysis	JMIR Serious Games	Quantitative	App review	Individual lifestyle habits	Physical activity	Both	The use of game design elements in non-game contexts.	Deterding et al. (2011c)	Games whose primary purpose is to educate rather than entertain.	Michael & Chen (2005)	Serious games as gamified systems
151	Perry, Yael; Werner-Seidler, Aliza; Calear, Alison; Mackinnon, Andrew; King, Catherine; Scott, Jan; Merry, Sally; Fleming, Theresa; Stasiak, Karolina; Christensen, Helen; Batterham, Philip J.	2017	Preventing Depression in Final Year Secondary Students: School-Based Randomized Controlled Trial	J Med Internet Res	Quantitative	RCT	Individual lifestyle habits	Depression prevention	Gamification	None	-	-	-	-
152	Phungoen, Pariwat; Promto, Songwoot; Chanthawatthanarak, Sivit; Maneepong, Sawitree; Apiratwarakul, Korakot; Kotruchin, Praew; Mitsungnern, Thapanawong	2020	Precourse Preparation Using a Serious Smartphone Game on Advanced Life Support Knowledge and Skills: Randomized Controlled Trial	J Med Internet Res	Quantitative	RCT	Support of health professionals	Basic and advanced Life Support Training	Both	None	-	None	-	Serious games as gamified systems
153	Pramana, Gede; Parmanto, Bambang; Lomas, James; Lindhiem, Oliver; Kendall, Philip C.; Silk, Jennifer	2018	Using Mobile Health Gamification to Facilitate Cognitive Behavioral Therapy Skills Practice in Child Anxiety Treatment: Open Clinical Trial	JMIR Serious Games	Quantitative	Trial	Chronic disease management and rehabilitation	Anxiety self-management	Gamification	None	-	-	-	-
154	Rasche, Peter; Schlomann, Anna; Mertens, Alexander	2017	Who Is Still Playing Pokémon Go? A Web-Based Survey	JMIR Serious Games	Quantitative	Surveys	Individual lifestyle habits	Physical activity	Both	None	-	None	-	Serious games as gamified systems
155	Reichlin, Lindsey; Mani, Nithya; McArthur, Kara; Harris, Amy M.; Rajan, Nithin; Dacso, Clifford C.	2011	Assessing the Acceptability and Usability of an Interactive Serious Game in Aiding Treatment Decisions for Patients with Localized Prostate Cancer	J Med Internet Res	Mixed methods	Focus groups, survey	Chronic disease management and rehabilitation	Patient education about localized postate cancer	Serious Games	-	-	Serious games employ interactive game elements for purposes other than entertainment, such as education or training.	Charsky (2010), Michael & Chen (2006), Yusoff et al. (2009)	-
156	Rivera, Jordan; McPherson, Amy C.; Hamilton, Jill; Birken, Catherine; Coons, Michael; Peters, Michelle; Iyer, Sindoora; George, Tessy; Nguyen, Cynthia; Stinson, Jennifer	2018	User-Centered Design of a Mobile App for Weight and Health Management in Adolescents With Complex Health Needs: Qualitative Study	JMIR Form Res	Qualitative	Focus groups	Individual lifestyle habits	Weight management	Gamification	None	-	-	-	-
157	Robert, Philippe; Manera, Valeria; Derreumaux, Alexandre; Ferrandez Y Montesino, Marion; Leone, Elsa; Fabre, Roxane; Bourgeois, Jeremy	2020	Efficacy of a Web App for Cognitive Training (MeMo) Regarding Cognitive and Behavioral Performance in People With Neurocognitive Disorders: Randomized Controlled Trial	J Med Internet Res	Quantitative	RCT	Chronic disease management and rehabilitation	Relief of cognitive and behavioral symptoms in patients with neurocognitive disorders	Both	None	-	Serious games are mental and physical contests played with a computer in accordance with specific rules, which use entertainment to promote training, education, health, public policy, and strategic communication objectives.	Zyda (2005)	Serious games as gamified systems
158	Rohde, Anna; Duensing, Anja; Dawczynski, Christine; Godemann, Jasmin; Lorkowski, Stefan; Brombach, Christine	2019	An App to Improve Eating Habits of Adolescents and Young Adults (Challenge to Go): Systematic Development of a Theory-Based and Target Group–Adapted Mobile App Intervention	JMIR mHealth uHealth	Qualitative	App development, interviews	Individual lifestyle habits	Healthy food consumption	Gamification	Gamification means that playful elements such as points or leaderboards are used in a context that is normally not played (for example using a quiz, where one can earn points, instead of just giving information).	Zichermann & Cunningham (2011), Berger & Schrader (2016)	-	-	-
159	Sabben, Gaëlle; Akelo, Victor; Mudhune, Victor; Ondeng'e, Ken; Ndivo, Richard; Stephenson, Rob; Winskell, Kate	2019	A Smartphone Game to Prevent HIV Among Young Africans: Protocol for a Randomized Pilot Study of a Mobile Intervention	JMIR Res Protoc	Conceptual	Study protocol	Individual lifestyle habits	HIV prevention	Serious Games	-	-	In particular, there is increasing recognition that serious electronic games, where the primary purpose is not entertainment, can deliver content in intrinsically motivating ways, blending entertainment with key content and skills training.	Abt (1987)	-
160	Sabben, Gaëlle; Mudhune, Victor; Ondeng'e, Ken; Odero, Isdorah; Ndivo, Richard; Akelo, Victor; Winskell, Kate	2019	A Smartphone Game to Prevent HIV Among Young Africans (Tumaini): Assessing Intervention and Study Acceptability Among Adolescents and Their Parents in a Randomized Controlled Trial	JMIR mHealth uHealth	Mixed methods	RCT, focus groups, observation	Individual lifestyle habits	HIV prevention	Serious Games	-	-	Games designed with a primary purpose that is not entertainment.	Abt (1987)	-
161	Sanders, Ilea; Short, Camille E.; Bogomolova, Svetlana; Stanford, Tyman; Plotnikoff, Ronald; Vandelanotte, Corneel; Olds, Tim; Edney, Sarah; Ryan, Jillian; Curtis, Rachel G.; Maher, Carol	2019	Characteristics of Adopters of an Online Social Networking Physical Activity Mobile Phone App: Cluster Analysis	JMIR mHealth uHealth	Quantitative	RCT, surveys	Individual lifestyle habits	Physical activity	Gamification	None	-	-	-	-
162	Santana, Cristina Célia De Almeida Pereira; Freitas, Ana Tereza Vaz De Souza; Oliveira Barreto, Gilson; Sousa De Avelar, Igor; Mazaro-Costa, Renata; Bueno, Gina Nolêto; Ribeiro, Diuly Caroline; Damasceno Silva, Gabriela; Naghettini, Alessandra Vitorino	2020	Serious Game on a Smartphone for Adolescents Undergoing Hemodialysis: Development and Evaluation	JMIR Serious Games	Qualitative	Prototyping, trial	Chronic disease management and rehabilitation	Hemodialysis therapy adherence	Serious Games	-	-	None	-	-
163	Santos, Joaquim; Vairinhos, Mário; Jesus, Luis M. T.	2019	Treating Children With Speech Sound Disorders: Development of a Tangible Artefact Prototype	JMIR Serious Games	Mixed methods	Observations, questionnaires, interviews	Chronic disease management and rehabilitation, support of health professionals	Speech sound disorder treatment	Both	Making use of elements typically found in a game in a nongaming context to transform every day, uninteresting tasks, into engaging ones, while increasing user activity and retention.	de Vette et al. (2015), Lumsden et al. (2016), Deterding et al. (2011c)	None	-	Serious games as gamified systems
164	Schakel, Lemmy; Veldhuijzen, Dieuwke S.; van Middendorp, Henriët; Prins, Corine; Drittij, Anne M H F; Vrieling, Frank; Visser, Leo G.; Ottenhoff, Tom H. M.; Joosten, Simone A.; Evers, Andrea W. M.	2020	An Internet-Based Psychological Intervention With a Serious Game to Improve Vitality, Psychological and Physical Condition, and Immune Function in Healthy Male Adults: Randomized Controlled Trial	J Med Internet Res	Quantitative	RCT	Individual lifestyle habits	Increase of vitality	Serious Games	-	-	None	-	-
165	Schmidt-Kraepelin, Manuel; Toussaint, Philipp A.; Thiebes, Scott; Hamari, Juho; Sunyaev, Ali	2020	Archetypes of Gamification: Analysis of mHealth Apps	JMIR mHealth uHealth	Quantitative	App review	Individual lifestyle habits, support of health professionals, chronic disease management and rehabilitation	Not specific	Both	The overall proliferation of games in culture, society, and technology and describes that technologies are being transformed and designed to afford positive experiences, motivational enforcement, and skill accruemen	Hamari (2019)	Games that do not have entertainment, enjoyment or fun as their primary purpose.	Michael & Chen (2005)	Implicit distinction
166	Sezgin, Emre; Lin, Simon	2019	Technology-Based Interventions, Assessments, and Solutions for Safe Driving Training for Adolescents: Rapid Review	JMIR mHealth uHealth	Conceptual	Literature review	Individual lifestyle habits	Safe driving training for adolescents	Gamification	None	-	-	-	-
167	Sharifzadeh, Nahid; Kharrazi, Hadi; Nazari, Elham; Tabesh, Hamed; Edalati Khodabandeh, Maryam; Heidari, Somayeh; Tara, Mahmood	2020	Health Education Serious Games Targeting Health Care Providers, Patients, and Public Health Users: Scoping Review	JMIR Serious Games	Conceptual	Literature review	Individual lifestyle habits, support of health professionals, chronic disease management and rehabilitation	Health education	Both	None	-	None	-	Implicit distinction
168	Shepherd, Matthew; Fleming, Theresa; Lucassen, Mathijs; Stasiak, Karolina; Lambie, Ian; Merry, Sally N.	2015	The Design and Relevance of a Computerized Gamified Depression Therapy Program for Indigenous Māori Adolescents	JMIR Serious Games	Qualitative	Focus groups	Chronic disease management and rehabilitation	Depression therapy	Gamification	None	-	-	-	-
169	Shiyko, Mariya; Hallinan, Sean; Seif El-Nasr, Magy; Subramanian, Shree; Castaneda-Sceppa, Carmen	2016	Effects of Playing a Serious Computer Game on Body Mass Index and Nutrition Knowledge in Women	JMIR Serious Games	Quantitative	Longitudinal study, surveys	Individual lifestyle habits	Weight loss	Both	The use of game design elements in a non-game context.	Deterding et al. (2011c)	Serious games are a genre of video games that employ playful design strategies to encourage users’ engagement in a non-game contex.	Own Definition	Serious games as gamified systems
170	Simões, Marco; Bernardes, Miguel; Barros, Fernando; Castelo-Branco, Miguel	2018	Virtual Travel Training for Autism Spectrum Disorder: Proof-of-Concept Interventional Study	JMIR Serious Games	Quantitative	RCT, questionnaires	Chronic disease management and rehabilitation	Bus transportation for individuals with Autism Spectrum disorders	Serious Games	-	-	None	-	-
171	Spook, Jorinde; Paulussen, Theo; Kok, Gerjo; van Empelen, Pepijn	2016	Evaluation of a Serious Self-Regulation Game Intervention for Overweight-Related Behaviors (“Balance It”): A Pilot Study	J Med Internet Res	Quantitative	Pre-post cluster randomized trial, questionnaires	Individual lifestyle habits	physical activity, healthy food consumption	Serious Games	-	-	None	-	-
172	Steiner, Bianca; Elgert, Lena; Saalfeld, Birgit; Wolf, Klaus-Hendrik	2020	Gamification in Rehabilitation of Patients With Musculoskeletal Diseases of the Shoulder: Scoping Review	JMIR Serious Games	Conceptual	Literature review	Chronic disease management and rehabilitation	Support of patients with muscoskeletal diseases	Gamification	Particularly in long-term processes, gamification is gaining in importance to increase intrinsic motivation and adherence, whereby various game design elements, meaning game components, game dynamics, and game mechanics, are used to generate playfulness.	Deterding et al. (2011c)	-	-	-
173	Stragier, Jeroen; Vandewiele, Gilles; Coppens, Paulien; Ongenae, Femke; van den Broeck, Wendy; Turck, Filip de; Marez, Lieven de	2019	Data Mining in the Development of Mobile Health Apps: Assessing In-App Navigation Through Markov Chain Analysis	J Med Internet Res	Quantitative	Field trial	Individual lifestyle habits	Not specific	Gamification	None	-	-	-	-
174	Suppan, Laurent; Abbas, Mohamed; Stuby, Loric; Cottet, Philippe; Larribau, Robert; Golay, Eric; Iten, Anne; Harbarth, Stephan; Gartner, Birgit; Suppan, Mélanie	2020	Effect of an E-Learning Module on Personal Protective Equipment Proficiency Among Prehospital Personnel: Web-Based Randomized Controlled Trial	J Med Internet Res	Quantitative	RCT	Support of health professionals	Education of prehospital personnel about the proper choice of personal protective equipment during the COVID-19 pandemic	Both	None	-	None	-	Synonymous use of terms
175	Suppan, Mélanie; Gartner, Birgit; Golay, Eric; Stuby, Loric; White, Marion; Cottet, Philippe; Abbas, Mohamed; Iten, Anne; Harbarth, Stephan; Suppan, Laurent	2020	Teaching Adequate Prehospital Use of Personal Protective Equipment During the COVID-19 Pandemic: Development of a Gamified e-Learning Module	JMIR Serious Games	Qualitative	Prototyping, literature review, interviews	Support of health professionals	Education of prehospital personnel about the proper choice of personal protective equipment during the COVID-19 pandemic	Both	Use of game elements in non-game contexts	Deterding et al. (2011c)	None	-	Based on the full game dimension
176	Tadas, Shreya; Coyle, David	2020	Barriers to and Facilitators of Technology in Cardiac Rehabilitation and Self-Management: Systematic Qualitative Grounded Theory Review	J Med Internet Res	Conceptual	Literature review	Chronic disease management and rehabilitation	Cardiac disease rehabilitation and self-management	Gamification	None	-	-	-	-
177	Tan, Jun Wen; Zary, Nabil	2019	Diagnostic Markers of User Experience, Play, and Learning for Digital Serious Games: A Conceptual Framework Study	JMIR Serious Games	Qualitative	Framework development	Support of health professionals	Medical education	Both	The use of game elements in real-world applications that typically were not games to begin with.	Stieglitz (2017)	Games developed for nonrecreational purposes and are frequently deployed as adjuncts to education and therapy.	Alvarez & Djaouti (2012), Gentry et al. (2019)	Implicit distinction
178	Tark, Riin; Metelitsa, Mait; Akkermann, Kirsti; Saks, Kadri; Mikkel, Sirje; Haljas, Kadri	2019	Usability, Acceptability, Feasibility, and Effectiveness of a Gamified Mobile Health Intervention (Triumf) for Pediatric Patients: Qualitative Study	JMIR Serious Games	Mixed methods	Trial, observation, interviews	Chronic disease management and rehabilitation	Improve health outcomes of children with chronic illnesses	Gamification	None	-	-	-	-
179	Thirkettle, Martin; Lewis, Jennifer; Langdridge, Darren; Pike, Graham	2018	A Mobile App Delivering a Gamified Battery of Cognitive Tests Designed for Repeated Play (OU Brainwave): App Design and Cohort Study	JMIR Serious Games	Quantitative	Trial	Support of health professionals	Improving the conduction of cognitive tests with mHealth apps	Gamification	None	-	-	-	-
180	Thomas, Teresa Hagan; Sivakumar, Varshini; Babichenko, Dmitriy; Grieve, Victoria L. B.; Klem, Mary Lou	2020	Mapping Behavioral Health Serious Game Interventions for Adults With Chronic Illness: Scoping Review	JMIR Serious Games	Conceptual	Literature review	Chronic disease management and rehabilitation	Improvement of cognitive and behavioral outcomes in adults with chronic illness	Both	None	-	Serious games take important health topics traditionally taught to patients and apply game features to provide a motivational, engaging, and even fun learning experience. McGonigal, a game designer and leader in developing games to improve quality of life, defined serious games as having 4 hallmark features: (1) an overall goal—some desired outcome that provides a sense of purpose, (2) rules—limi…	Garris et al. (2016), McGonigal (2011)	Synonymous use of terms
181	Tong, Tiffany; Chignell, Mark; Tierney, Mary C.; Lee, Jacques	2016	A Serious Game for Clinical Assessment of Cognitive Status: Validation Study	JMIR Serious Games	Quantitative	Trial	Support of health professionals	Screening and assesment of cognitive statuses	Serious Games	-	-	Games designed with a primary purpose other than entertainment, such as education and training.	Charsky (2010).	-
182	Tuti, Timothy; Winters, Niall; Edgcombe, Hilary; Muinga, Naomi; Wanyama, Conrad; English, Mike; Paton, Chris	2020	Evaluation of Adaptive Feedback in a Smartphone-Based Game on Health Care Providers’ Learning Gain: Randomized Controlled Trial	J Med Internet Res	Quantitative	RCT, experiment	Support of health professionals	Emergency care training	Both	None	-	Games with a specific, applied purpose (other than entertainment) that can be played on mobile phones, are one such way of providing training with the potential to affect health outcomes.	Mohan et al. (2016)	Serious games as gamified systems
183	Tuti, Timothy; Winters, Niall; Muinga, Naomi; Wanyama, Conrad; English, Mike; Paton, Chris	2019	Evaluation of Adaptive Feedback in a Smartphone-Based Serious Game on Health Care Providers’ Knowledge Gain in Neonatal Emergency Care: Protocol for a Randomized Controlled Trial	JMIR Res Protoc	Conceptual	Study protocol	Support of health professionals	Emergency care training	Serious Games	-	-	Games with a specific, applied purpose (other than entertainment) that can be played on mobile phones, are one such way of providing training with the potential to affect health outcomes.	Mohan et al. (2016)	-
184	Tziraki, Chariklia; Berenbaum, Rakel; Gross, Daniel; Abikhzer, Judith; Ben-David, Boaz M.	2017	Designing Serious Computer Games for People With Moderate and Advanced Dementia: Interdisciplinary Theory-Driven Pilot Study	JMIR Serious Games	Mixed methods	Trial, quantiative analysis of user data, qualitative observations	Chronic disease management and rehabilitation	Support for dementia patients to maintain cognition	Serious Games	-	-	None	-	-
185	van de Weijer, Sjors C. F.; Kuijf, Mark L.; Vries, Nienke M. de; Bloem, Bastiaan R.; Duits, Annelien A.	2019	Do-It-Yourself Gamified Cognitive Training: Viewpoint	JMIR Serious Games	Qualitative	Case study	Chronic disease management and rehabilitation	Cognitive training for Parkinson patients	Gamification	None	-	-	-	-
186	van Mierlo, Trevor; Hyatt, Douglas; Ching, Andrew T.; Fournier, Rachel; Dembo, Ron S.	2016	Behavioral Economics, Wearable Devices, and Cooperative Games: Results From a Population-Based Intervention to Increase Physical Activity	JMIR Serious Games	Quantitative	Trial	Individual lifestyle habits	Physical activity	Gamification	None	-	-	-	-
187	Vermeir, Julie F.; White, Melanie J.; Johnson, Daniel; Crombez, Geert; van Ryckeghem, Dimitri M. L.	2020	The Effects of Gamification on Computerized Cognitive Training: Systematic Review and Meta-Analysis	JMIR Serious Games	Conceptual	Literature review	Individual lifestyle habits	Cognitive training	Both	The use of digital game elements (eg, points, avatars) in nonentertainment settings to increase motivation and engagement.	Deterding et al. (2011c), Lumsden et al. (2016)	None	-	Based on the full game dimension
188	Verschueren, Sarah; Buffel, Connor; Vander Stichele, Geert	2019	Developing Theory-Driven, Evidence-Based Serious Games for Health: Framework Based on Research Community Insights	JMIR Serious Games	Conceptual	Literature review	Individual lifestyle habits	Not specific	Serious Games	-	-	None	-	-
189	Verschueren, Sarah; van Aalst, June; Bangels, Anne-Marie; Toelen, Jaan; Allegaert, Karel; Buffel, Connor; Vander Stichele, Geert	2019	Development of CliniPup, a Serious Game Aimed at Reducing Perioperative Anxiety and Pain in Children: Mixed Methods Study	JMIR Serious Games	Mixed methods	Literature review, ethnography, participatory design	Support of health professionals	Reduction of perioperative anxiety and pain in children	Serious Games	-	-	None	-	-
190	Vervaeke, Jasmien; van Looy, Jan; Hoorelbeke, Kristof; Baeken, Chris; Koster, Ernst H. W.	2018	Gamified Cognitive Control Training for Remitted Depressed Individuals: User Requirements Analysis	JMIR Serious Games	Qualitative	Focus groups	Chronic disease management and rehabilitation	Depressive disorders management	Both	The addition of game elements to nongame contexts, such as points, levels, or a narrative.	Hamari et al. (2014)	None	-	Synonymous use of terms
191	Vette, Frederiek de; Tabak, Monique; Dekker - van Weering, Marit; Vollenbroek-Hutten, Miriam	2015	Engaging Elderly People in Telemedicine Through Gamification	JMIR Serious Games	Conceptual	Literature review	Individual lifestyle habits	Engagement of the elderly in telemedicine	Both	The use of elements from games in nongame contexts to improve user experience and engagement without making that system a full game as is the case with serious games including exergames.	Deterding et al. (2011c), Werbach (2015)	None	-	Based on the full game dimension
192	Vilardaga, Roger; Rizo, Javier; Zeng, Emily; Kientz, Julie A.; Ries, Richard; Otis, Chad; Hernandez, Kayla	2018	User-Centered Design of Learn to Quit, a Smoking Cessation Smartphone App for People With Serious Mental Illness	JMIR Serious Games	Qualitative	User-centered design, expert panels, prototyping	Individual lifestyle habits	Smoking cessation	Both	None	-	Games not for entertainment.	Own Definition	Serious games as gamified systems
193	Vugts, Miel A. P.; Joosen, Margot C. W.; Mert, Agali; Zedlitz, Aglaia M. E.; Vrijhoef, Hubertus J. M.	2018	Effectiveness of Serious Gaming During the Multidisciplinary Rehabilitation of Patients With Complex Chronic Pain or Fatigue: Natural Quasi-Experiment	J Med Internet Res	Qualitative	Naturalistic quasi-experiment, interviews	Chronic disease management and rehabilitation	Chronic pain and fatigue rehabilitation	Serious Games	-	-	None	-	-
194	Vugts, Miel A. P.; Zedlitz, Aglaia MEE; Joosen, Margot C. W.; Vrijhoef, Hubertus J. M.	2020	Serious Gaming During Multidisciplinary Rehabilitation for Patients With Chronic Pain or Fatigue Symptoms: Mixed Methods Design of a Realist Process Evaluation	J Med Internet Res	Mixed methods	Naturalistic quasi-experiment, interviews, surveys	Chronic disease management and rehabilitation	Chronic pain and fatigue rehabilitation	Serious Games	-	-	A kind of computer game that not only aims to provide fun, but also to inform, instruct, and modify.	DeSmet etl a. (2014)	-
195	White, Becky; Giglia, Roslyn C.; White, James A.; Dhaliwal, Satvinder; Burns, Sharyn K.; Scott, Jane A.	2019	Gamifying Breastfeeding for Fathers: Process Evaluation of the Milk Man Mobile App	JMIR Pediatr Parent	Quantitative	Prototyping	Individual lifestyle habits	Increasing fathers' support for breastfeeding	Gamification	None	-	-	-	-
196	White, Becky K.; Martin, Annegret; White, James A.; Burns, Sharyn K.; Maycock, Bruce R.; Giglia, Roslyn C.; Scott, Jane A.	2016	Theory-Based Design and Development of a Socially Connected, Gamified Mobile App for Men About Breastfeeding (Milk Man)	JMIR mHealth uHealth	Qualitative	Focus groups	Individual lifestyle habits	Increasing fathers' support for breastfeeding	Gamification	The practice of using game-like components to motivate and encourage people in non-game contexts.	[King et al. (2013)]	-	-	-
197	Wiecek, Elyssa; Torres-Robles, Andrea; Cutler, Rachelle Louise; Benrimoj, Shalom Isaac; Garcia-Cardenas, Victoria	2020	Impact of a Multicomponent Digital Therapeutic Mobile App on Medication Adherence in Patients with Chronic Conditions: Retrospective Analysis	J Med Internet Res	Quantitative	Observation, trial	Chronic disease management and rehabilitation	Medication adherence in patient with chronic conditions	Gamification	The application of game elements for purposes other than their expected use for entertainment	Stieglitz et al. (2017)	-	-	-
198	Wilson, Hollie; Stoyanov, Stoyan R.; Gandabhai, Shailen; Baldwin, Alexander	2016	The Quality and Accuracy of Mobile Apps to Prevent Driving After Drinking Alcohol	JMIR mHealth uHealth	Qualitative	App review	Individual lifestyle habits	Prevention of driving after drinking	Gamification	None	-	-	-	-
199	Winter, Michael; Pryss, Rüdiger; Probst, Thomas; Reichert, Manfred	2020	Learning to Read by Learning to Write: Evaluation of a Serious Game to Foster Business Process Model Comprehension	JMIR Serious Games	Quantitative	RCT	Support of health professionals	Education about business process model	Both	None	-	By using specific design principles derived from video games (eg, competition, curiosity, and collaboration), serious games integrate these into a nongame context to improve motivation when completing or addressing complex or bother some tasks.	Breuer & Bente (2010)	Implicit distinction
200	Wunsch, Kathrin; Eckert, Tobias; Fiedler, Janis; Cleven, Laura; Niermann, Christina; Reiterer, Harald; Renner, Britta; Woll, Alexander	2020	Effects of a Collective Family-Based Mobile Health Intervention Called “SMARTFAMILY” on Promoting Physical Activity and Healthy Eating: Protocol for a Randomized Controlled Trial	JMIR Res Protoc	Conceptual	Study protocol	Individual lifestyle habits	Physical activity and healthy food consumption	Gamification	None	-	-	-	-
201	Yokomitsu, Kengo; Irie, Tomonari; Sekiguchi, Mayu; Shimizu, Ayako; Matsuoka, Hirofumi; Merry, Sally Nicola; Stasiak, Karolina	2020	Gamified Mobile Computerized Cognitive Behavioral Therapy for Japanese University Students With Depressive Symptoms: Protocol for a Randomized Controlled Trial	JMIR Res Protoc	Conceptual	Study protocol	Chronic disease management and rehabilitation	Depression management	Gamification	None	-	-	-	-
202	Zakaria, Noor Syamilah; Saripan, M. Iqbal; Subarimaniam, Neerushah; Ismail, Alyani	2020	Assessing Ethoshunt as a Gamification-Based Mobile App in Ethics Education: Pilot Mixed-Methods Study	JMIR Serious Games	Mixed methods	Surveys	Support of health professionals	Ethics education	Both	The use of a game-like concept to create engaging and supportive learning environments that motivate students. The application of game elements, such as game dynamics and game mechanics, commonly known as “gamification” has been entering the realms of education, lifestyle, and health. Gamification is an application that integrates both game mechanics and game dynamics with the support of a virtua…	Own definition, Ferro (2018), Timpel et al. (2018), Deterding (2012), Negrusa et al. (2015)	None	-	Implicit distinction
203	Zhang, Melvyn; Heng, Sandor; Song, Guo; Fung, Daniel S. S.; Smith, Helen E.	2019	Co-designing a Mobile Gamified Attention Bias Modification Intervention for Substance Use Disorders: Participatory Research Study	JMIR mHealth uHealth	Qualitative	Workshops	Chronic disease management and rehabilitation	Attention bias modification for substance use disorders	Gamification	The application of gaming elements	Own Definition	-	-	-
204	Zhang, Melvyn; Ying, JiangBo; Ho, Roger C. M.	2018	Gamified Cognitive Bias Interventions for Psychiatric Disorders: Protocol of a Systematic Review	JMIR Res Protoc	Conceptual	Study protocol	Individual lifestyle habits, chronic disease management and rehabilitation	Cognitive bias modification	Both	The usage of game-designs features in nongame contexts	Hoffmann et al. (2017)	In comparison, serious games refer to games that are explicitly created for nonrecreational purposes and are designed specifically for education, training, or behavioral modification.	Lau et al. (2016)	Based on the full game dimension
205	Zhang, Melvyn; Ying, JiangBo; Song, Guo; Fung, Daniel S. S.; Smith, Helen	2018	Attention and Cognitive Bias Modification Apps: Review of the Literature and of Commercially Available Apps	JMIR mHealth uHealth	Conceptual	Literature review	Individual lifestyle habits, chronic disease management and rehabilitation	Cognitive bias modification	Gamification	None	-	-	-	-
206	Zhang, Melvyn; Ying, JiangBo; Song, Guo; Fung, Daniel S. S.; Smith, Helen	2018	Gamified Cognitive Bias Modification Interventions for Psychiatric Disorders: Review	JMIR Ment Health	Conceptual	Literature review	Individual lifestyle habits, Chronic disease management and rehabilitation	Cognitive bias modification	Both	The use of game-design features in a nongaming context.	Hoffmann et al. (2017)	Games that are designed and built specifically for education, training, or behavioral modification.	Lau et al. (2016)	Serious games as gamified systems
